# Supplementary material for: Identification of expressed resistance gene-like sequences by data mining in 454-derived transcriptomic sequences of common bean (Phaseolus vulgaris L.)
Source: BMC Plant Biol. 2012 Mar 23;12:42. doi: 10.1186/1471-2229-12-42 (PMC3353201; doi:10.1186/1471-2229-12-42)
Supplement: Additional file 2 — Characterization of 365 tentative PvRGLs. [file 1471-2229-12-42-S2.XLS]

## Sheet: Sheet1
Characterization of 365 tentative PvRGLs
PvRGL No.	origin	structure	matched R genes	score	E Value
PvRGL001	both	PK	Pto	346	2e-97
PvRGL002	both	PK	PBS1	205	6e-55
PvRGL003	both	PK	PBS1	175	9e-46
PvRGL004	both	NBS/LRR	Rcy1	347	8e-98
PvRGL005	EST	PK	Pto	132	4e-33
PvRGL006	both	PK	PBS1	114	2e-52
PvRGL007	EST	PK	PBS1	171	1e-64
PvRGL008	both	PK	PBS1	355	1e-100
PvRGL009	both	PK	PBS1	277	1e-76
PvRGL010	both	PK	PBS1	153	3e-39
PvRGL011	EST	TM	Mlo	189	4e-97
PvRGL012	both	PK	PBS1	124	2e-30
PvRGL013	both	PK	PBS1	199	4e-53
PvRGL014	both	PK	Pto	203	1e-54
PvRGL015	both	PK	PBS1	209	4e-56
PvRGL016	both	PK	Pto	103	9e-35
PvRGL017	EST	PK	PBS1	144	1e-36
PvRGL018	both	PK	PBS1	179	3e-71
PvRGL019	both	PK	Pto	174	7e-46
PvRGL020	both	PK	PBS1	236	2e-64
PvRGL021	EST	PK	Pto	173	2e-45
PvRGL022	EST	PK	PBS1	240	2e-65
PvRGL023	EST	PK	PBS1	173	1e-49
PvRGL024	both	PK	PBS1	214	1e-57
PvRGL025	EST	PK	PBS1	276	1e-109
PvRGL026	both	PK	PBS1	164	2e-42
PvRGL027	both	PK	PBS1	278	1e-114
PvRGL028	both	PK	PBS1	687	0
PvRGL029	EST	PK	PBS1	191	1e-57
PvRGL030	both	PK	Pto	263	8e-94
PvRGL031	both	PK	Pto	194	7e-52
PvRGL032	both	PK	PBS1	333	2e-93
PvRGL033	both	PK	PBS1	263	2e-72
PvRGL034	both	PK	PBS1	160	2e-41
PvRGL035	both	PK	PBS1	163	3e-42
PvRGL036	both	PK	PBS1	188	8e-50
PvRGL037	EST	TM	Mlo	261	1e-108
PvRGL038	EST	PK	PBS1	179	2e-56
PvRGL039	both	PK	PBS1	263	2e-72
PvRGL040	both	PK	PBS1	295	4e-82
PvRGL041	EST	PK	PBS1	324	7e-91
PvRGL042	both	PK	PBS1	259	2e-71
PvRGL043	EST	PK	PBS1	199	3e-81
PvRGL044	both	PK	PBS1	204	2e-54
PvRGL045	both	PK	PBS1	164	2e-42
PvRGL046	EST	PK	PBS1	297	1e-82
PvRGL047	both	PK	PBS1	226	3e-61
PvRGL048	EST	PK	PBS1	187	2e-49
PvRGL049	EST	PK	PBS1	246	3e-67
PvRGL050	EST	PK	PBS1	246	2e-67
PvRGL051	both	PK	PBS1	305	4e-85
PvRGL052	454	PK	PBS1	217	2e-58
PvRGL053	both	LRR/TM	Cf-5	134	5e-33
PvRGL054	EST	PK	PBS1	207	1e-55
PvRGL055	EST	PK	Pto	308	1e-115
PvRGL056	both	PK	PBS1	270	2e-74
PvRGL057	EST	PK	PBS1	186	3e-49
PvRGL058	both	PK	PBS1	137	2e-34
PvRGL059	EST	LRR/TM	Hs1	317	2e-88
PvRGL060	EST	PK	PBS1	211	8e-81
PvRGL061	EST	PK	PBS1	343	2e-96
PvRGL062	both	PK	PBS1	263	3e-72
PvRGL063	both	PK	PBS1	227	2e-61
PvRGL064	EST	PK/LRR	Xa26	155	3e-39
PvRGL065	EST	PK	PBS1	241	7e-66
PvRGL066	both	PK	PBS1	157	1e-40
PvRGL067	EST	PK	PBS1	157	2e-40
PvRGL068	EST	PK	PBS1	225	6e-72
PvRGL069	both	PK	PBS1	177	2e-46
PvRGL070	both	PK	PBS1	192	7e-51
PvRGL071	Both	PK	PBS1	134	2e-33
PvRGL072	EST	PK	Pto	155	5e-83
PvRGL073	Both	PK	PBS1	323	3e-90
PvRGL074	Both	PK	PBS1	112	6e-27
PvRGL075	Both	PK	PBS1	333	2e-93
PvRGL076	454	PK	PBS1	335	4e-94
PvRGL077	454	PK	Pto	138	8e-35
PvRGL078	454	PK	Pto	305	5e-85
PvRGL079	454	PK	PBS1	198	1e-52
PvRGL080	454	PK	Pto	219	2e-59
PvRGL081	454	PK	PBS1	142	8e-36
PvRGL082	454	PK	PBS1	230	2e-62
PvRGL083	454	PK	PBS1	535	1e-154
PvRGL084	454	PK	Pto	117	1e-28
PvRGL085	454	PK/LRR	Xa26	144	4e-36
PvRGL086	454	PK/LRR	Fls2	109	1e-25
PvRGL087	454	PK	PBS1	218	8e-59
PvRGL088	both	PK	PBS1	206	3e-55
PvRGL089	454	PK	PBS1	243	4e-66
PvRGL090	454	PK	PBS1	179	4e-47
PvRGL091	Both	LRR/TM	Cf-5	127	6e-31
PvRGL092	454	PK	PBS1	291	8e-81
PvRGL093	454	PK	PBS1	311	6e-87
PvRGL094	454	PK	Pto	108	8e-26
PvRGL095	454	PK	PBS1	199	1e-58
PvRGL096	454	PK	PBS1	114	1e-27
PvRGL097	454	PK	PBS1	125	1e-30
PvRGL098	454	TM	Mlo	147	3e-37
PvRGL099	EST	PK	PBS1	497	1e-143
PvRGL100	454	NBS/LRR	N	123	7e-30
PvRGL101	454	PK	Pto	218	7e-59
PvRGL102	EST	PK	PBS1	322	4e-90
PvRGL103	454	PK	PBS1	141	1e-35
PvRGL104	454	PK	PBS1	324	1e-90
PvRGL105	EST	PK	PBS1	359	1e-101
PvRGL106	EST	NBS/LRR	N	146	8e-37
PvRGL107	EST	PK	PBS1	160	3e-41
PvRGL108	EST	PK	PBS1	179	5e-47
PvRGL109	EST	NBS/LRR	N	166	9e-43
PvRGL110	EST	PK	Pto	105	7e-25
PvRGL111	454	PK	PBS1	194	1e-51
PvRGL112	454	NBS/LRR	Rpp13	280	6e-76
PvRGL113	454	PK	PBS1	230	2e-62
PvRGL114	454	PK	PBS1	222	9e-59
PvRGL115	454	PK	PBS1	198	2e-51
PvRGL116	454	LRR/TM	Cf-9	183	1e-46
PvRGL117	454	PK/LRR	Xa26	128	5e-30
PvRGL118	454	PK	PBS1	171	3e-43
PvRGL119	454	PK	PBS1	110	5e-25
PvRGL120	454	PK	Pto	109	7e-25
PvRGL121	454	PK/LRR	Xa26	121	6e-28
PvRGL122	454	NBS/LRR	N	113	2e-25
PvRGL123	454	PK/LRR	Xa26	106	3e-23
PvRGL124	454	PK	Pto	201	2e-52
PvRGL125	454	PK	PBS1	120	6e-28
PvRGL126	454	PK	PBS1	209	1e-54
PvRGL127	454	PK	PBS1	107	5e-37
PvRGL128	454	PK	Pto	139	6e-34
PvRGL129	454	PK	PBS1	166	9e-42
PvRGL130	454	PK	PBS1	120	6e-28
PvRGL131	454	PK	PBS1	171	2e-43
PvRGL132	454	PK	PBS1	113	7e-26
PvRGL133	454	NBS/LRR	I2	161	6e-40
PvRGL134	454	NBS/LRR	N	109	3e-24
PvRGL135	454	PK	PBS1	204	3e-53
PvRGL136	454	PK	PBS1	106	8e-24
PvRGL137	454	PK	PBS1	206	8e-54
PvRGL138	454	PK	PBS1	242	1e-64
PvRGL139	454	PK	PBS1	116	9e-27
PvRGL140	454	PK	PBS1	232	8e-62
PvRGL141	454	TM	Mlo	116	8e-27
PvRGL142	454	PK	Pto	239	4e-64
PvRGL143	454	PK	PBS1	193	5e-50
PvRGL144	454	PK	PBS1	119	8e-28
PvRGL145	454	PK	PBS1	110	4e-25
PvRGL146	454	PK	PBS1	153	7e-38
PvRGL147	454	PK/LRR	Xa26	119	4e-27
PvRGL148	454	PK	Pto	109	3e-26
PvRGL149	454	PK	Pto	175	1e-44
PvRGL150	454	PK	PBS1	189	7e-49
PvRGL151	454	PK	PBS1	127	6e-30
PvRGL152	454	PK	Pto	102	1e-22
PvRGL153	454	PK	PBS1	178	2e-45
PvRGL154	454	PK	PBS1	172	2e-43
PvRGL155	454	PK	PBS1	173	7e-44
PvRGL156	454	PK	Pto	169	5e-43
PvRGL157	454	PK	PBS1	135	1e-32
PvRGL158	454	PK	Pto	130	3e-31
PvRGL159	454	PK	PBS1	119	1e-27
PvRGL160	454	PK	PBS1	213	5e-56
PvRGL161	454	PK	PBS1	116	2e-33
PvRGL162	454	PK	PBS1	303	5e-83
PvRGL163	454	PK	PBS1	144	3e-35
PvRGL164	454	PK	Pto	101	2e-22
PvRGL165	454	PK	PBS1	178	1e-45
PvRGL166	454	PK	PBS1	141	2e-34
PvRGL167	454	PK	PBS1	146	6e-36
PvRGL168	454	PK	PBS1	219	3e-59
PvRGL169	454	PK	PBS1	110	1e-30
PvRGL170	454	PK	Pto	161	1e-40
PvRGL171	454	PK	Pto	146	5e-36
PvRGL172	454	PK	PBS1	153	7e-38
PvRGL173	454	LRR	Vf1	114	6e-26
PvRGL174	454	PK	PBS1	227	4e-60
PvRGL175	454	PK	PBS1	191	3e-49
PvRGL176	454	PK	PBS1	198	1e-51
PvRGL177	454	PK	PBS1	127	6e-30
PvRGL178	454	PK	PBS1	128	2e-30
PvRGL179	454	PK	PBS1	104	4e-23
PvRGL180	454	PK	PBS1	142	1e-34
PvRGL181	454	PK	Pto	268	8e-73
PvRGL182	454	PK	Pto	110	4e-25
PvRGL183	454	PK	PBS1	105	2e-23
PvRGL184	454	PK	PBS1	111	3e-25
PvRGL185	454	PK	PBS1	192	7e-50
PvRGL186	454	PK	PBS1	113	7e-26
PvRGL187	454	PK	Pto	124	2e-29
PvRGL188	454	PK	Pto	126	4e-30
PvRGL189	454	PK/LRR	Fls2	234	6e-62
PvRGL190	454	PK	PBS1	218	3e-57
PvRGL191	454	PK/LRR	Fls2	116	3e-26
PvRGL192	454	PK	Pto	114	3e-26
PvRGL193	454	PK/LRR	Fls2	105	6e-23
PvRGL194	454	PK	PBS1	155	1e-38
PvRGL195	454	PK	PBS1	101	4e-22
PvRGL196	454	PK	PBS1	132	2e-31
PvRGL197	454	NBS/LRR	Rpp5	100	2e-21
PvRGL198	454	PK	PBS1	108	3e-24
PvRGL199	454	PK	PBS1	101	4e-22
PvRGL200	454	PK	PBS1	110	7e-25
PvRGL201	454	NBS/LRR	I2	143	2e-34
PvRGL202	454	PK	PBS1	221	2e-58
PvRGL203	454	PK	PBS1	251	2e-67
PvRGL204	454	PK	PBS1	100	4e-22
PvRGL205	454	NBS/LRR	L6	100	1e-21
PvRGL206	454	PK	PBS1	198	1e-51
PvRGL207	both	PK	PBS1	174	4e-44
PvRGL208	454	PK	PBS1	184	3e-47
PvRGL209	454	PK	Pto	101	2e-22
PvRGL210	454	PK	PBS1	102	8e-24
PvRGL211	454	PK	PBS1	115	1e-26
PvRGL212	454	PK	PBS1	199	8e-52
PvRGL213	454	PK	PBS1	169	7e-43
PvRGL214	454	PK	PBS1	113	8e-26
PvRGL215	454	PK	PBS1	201	2e-52
PvRGL216	454	PK	Pto	100	6e-22
PvRGL217	454	PK	PBS1	102	2e-22
PvRGL218	454	PK	PBS1	107	6e-24
PvRGL219	454	PK/LRR	Xa26	120	1e-27
PvRGL220	454	PK	PBS1	142	9e-35
PvRGL221	454	PK	PBS1	142	2e-34
PvRGL222	454	PK	PBS1	135	2e-32
PvRGL223	454	PK	PBS1	113	8e-26
PvRGL224	454	PK	PBS1	195	1e-50
PvRGL225	454	PK	PBS1	118	2e-27
PvRGL226	454	PK	PBS1	165	2e-41
PvRGL227	454	PK	PBS1	214	2e-56
PvRGL228	454	PK	Pto	160	3e-40
PvRGL229	454	PK/LRR	Fls2	116	2e-26
PvRGL230	454	PK	PBS1	165	1e-41
PvRGL231	both	PK	PBS1	348	9e-97
PvRGL232	454	PK/LRR	Fls2	122	4e-28
PvRGL233	454	PK	PBS1	217	3e-57
PvRGL234	454	PK	PBS1	147	4e-36
PvRGL235	454	PK	PBS1	202	1e-52
PvRGL236	454	PK	PBS1	481	1e-137
PvRGL237	454	PK	Pto	120	3e-28
PvRGL238	454	PK	PBS1	114	5e-26
PvRGL239	454	PK	PBS1	250	4e-67
PvRGL240	454	Toxin reductase	Hm1	158	2e-39
PvRGL241	454	TM	Mlo	135	2e-32
PvRGL242	454	PK	Pto	107	3e-24
PvRGL243	both	PK	PBS1	148	2e-36
PvRGL244	454	Toxin reductase	Hm1	100	8e-22
PvRGL245	454	PK	PBS1	114	3e-26
PvRGL246	454	PK	PBS1	117	4e-27
PvRGL247	454	PK	PBS1	188	2e-48
PvRGL248	both	PK	PBS1	144	4e-35
PvRGL249	454	PK	PBS1	211	7e-57
PvRGL250	454	PK	Pto	114	3e-26
PvRGL251	454	PK	PBS1	204	4e-53
PvRGL252	454	NBS/LRR	N	137	7e-33
PvRGL253	454	PK/LRR	Fls2	102	1e-23
PvRGL254	454	PK	Pto	101	1e-23
PvRGL255	EST	PK	PBS1	184	1e-48
PvRGL256	EST	PK	PBS1	161	9e-42
PvRGL257	EST	PK	PBS1	257	2e-70
PvRGL258	EST	PK/LRR	Fls2	144	5e-36
PvRGL259	EST	PK	Pto	112	3e-28
PvRGL260	EST	LRR/TM	Cf-2	112	3e-25
PvRGL261	EST	NBS/LRR	N	139	1e-34
PvRGL262	EST	NBS/LRR	I2	444	1e-126
PvRGL263	EST	PK	PBS1	184	1e-48
PvRGL264	EST	NBS/LRR	Yr10	103	5e-24
PvRGL265	EST	PK	Pto	118	6e-29
PvRGL266	EST	NBS/LRR	Rps4	119	1e-28
PvRGL267	EST	PK/LRR	Fls2	107	5e-25
PvRGL268	EST	PK	PBS1	161	1e-41
PvRGL269	EST	PK	PBS1	136	5e-46
PvRGL270	EST	PK	PBS1	280	1e-77
PvRGL271	EST	PK	PBS1	189	4e-50
PvRGL272	EST	PK	PBS1	124	2e-30
PvRGL273	EST	PK	PBS1	276	2e-76
PvRGL274	EST	PK	PBS1	203	2e-54
PvRGL275	EST	NBS/LRR	N	150	1e-88
PvRGL276	EST	PK	PBS1	152	5e-39
PvRGL277	EST	LRR	Vf1	152	1e-38
PvRGL278	EST	PK	PBS1	214	1e-57
PvRGL279	EST	PK	Pto	119	3e-29
PvRGL280	EST	PK	PBS1	236	3e-64
PvRGL281	EST	TM	Mlo	149	5e-38
PvRGL282	EST	PK	Pto	189	4e-50
PvRGL283	EST	PK	PBS1	190	2e-50
PvRGL284	EST	Toxin reductase	Hm1	246	2e-67
PvRGL285	EST	PK	Pto	355	1e-100
PvRGL286	EST	LRR/TM	Cf-9	246	6e-67
PvRGL287	EST	PK	PBS1	198	9e-53
PvRGL288	EST	PK	Pto	154	1e-39
PvRGL289	EST	PK/LRR	Fls2	175	2e-45
PvRGL290	EST	PK	Pto	206	2e-55
PvRGL291	EST	PK/LRR	Xa21	202	1e-53
PvRGL292	EST	PK	Pto	107	1e-49
PvRGL293	EST	LRR/TM	Cf-4	134	3e-33
PvRGL294	EST	NBS/LRR	N	192	2e-56
PvRGL295	EST	PK	PBS1	163	3e-42
PvRGL296	EST	PK	PBS1	196	3e-52
PvRGL297	EST	PK	PBS1	112	7e-27
PvRGL298	EST	NBS/LRR	Rpp5	110	7e-26
PvRGL299	EST	NBS/LRR	Rpm1	108	3e-25
PvRGL300	EST	LRR	Vf1	125	1e-30
PvRGL301	EST	PK	PBS1	162	8e-42
PvRGL302	EST	PK	PBS1	106	2e-36
PvRGL303	EST	PK	PBS1	259	3e-71
PvRGL304	EST	PK/PK	Rpg1	112	1e-26
PvRGL305	EST	PK	PBS1	153	3e-39
PvRGL306	EST	PK	PBS1	161	1e-41
PvRGL307	EST	NBS/LRR	M	130	7e-32
PvRGL308	EST	PK	PBS1	110	3e-26
PvRGL309	EST	PK/LRR	Xa26	115	2e-27
PvRGL310	EST	PK	Pto	105	5e-27
PvRGL311	EST	PK	PBS1	170	2e-44
PvRGL312	EST	PK	Pto	114	8e-28
PvRGL313	EST	PK/LRR	Xa26	111	3e-26
PvRGL314	EST	PK	PBS1	109	5e-26
PvRGL315	EST	PK	PBS1	156	3e-40
PvRGL316	EST	NBS/LRR	N	147	5e-37
PvRGL317	EST	NBS/LRR	L6	153	1e-38
PvRGL318	EST	PK	Pto	108	5e-26
PvRGL319	EST	Toxin reductase	Hm1	108	6e-26
PvRGL320	EST	PK	PBS1	131	1e-32
PvRGL321	EST	Toxin reductase	Hm1	112	2e-26
PvRGL322	EST	LRR/TM	Cf-4	102	2e-23
PvRGL323	EST	PK	PBS1	162	4e-42
PvRGL324	EST	PK	Pto	258	4e-71
PvRGL325	EST	PK	PBS1	103	5e-52
PvRGL326	EST	PK	PBS1	120	3e-29
PvRGL327	EST	PK/LRR	Xa26	137	7e-34
PvRGL328	EST	NBS/LRR	I2	120	9e-29
PvRGL329	EST	PK	PBS1	141	1e-35
PvRGL330	EST	PK	Pto	185	4e-49
PvRGL331	EST	PK	PBS1	142	8e-36
PvRGL332	EST	PK	PBS1	112	8e-27
PvRGL333	EST	PK	PBS1	163	3e-42
PvRGL334	EST	PK	PBS1	175	9e-46
PvRGL335	EST	PK	Pto	106	3e-25
PvRGL336	EST	PK	Pto	122	3e-30
PvRGL337	EST	PK	PBS1	105	1e-24
PvRGL338	EST	PK	PBS1	106	4e-25
PvRGL339	EST	LRR	Vf1	143	7e-36
PvRGL340	EST	PK	PBS1	141	9e-36
PvRGL341	EST	NBS/LRR	Rpp8	119	1e-28
PvRGL342	EST	PK	Pto	100	2e-23
PvRGL343	EST	PK	PBS1	107	3e-25
PvRGL344	EST	PK	PBS1	164	1e-42
PvRGL345	EST	LRR/TM	Cf-5	120	8e-29
PvRGL346	EST	PK	PBS1	155	8e-40
PvRGL347	EST	PK/LRR	Xa21	119	1e-28
PvRGL348	EST	NBS/LRR	Rcy1	106	3e-25
PvRGL349	EST	PK/LRR	Xa26	112	3e-30
PvRGL350	EST	PK	PBS1	179	6e-47
PvRGL351	EST	PK	PBS1	128	8e-32
PvRGL352	EST	LRR	Vf1	150	7e-38
PvRGL353	EST	NBS/LRR	I2	129	2e-31
PvRGL354	EST	NBS/LRR	Rgc1	197	3e-52
PvRGL355	EST	PK	PBS1	317	3e-87
PvRGL356	EST	PK/LRR	Fls2	112	3e-25
PvRGL357	EST	NBS/LRR	I2	176	2e-44
PvRGL358	EST	PK	PBS1	110	2e-26
PvRGL359	EST	PK	PBS1	222	1e-58
PvRGL360	EST	Toxin reductase	Hm1	133	4e-32
PvRGL361	EST	PK	Pto	147	3e-36
PvRGL362	EST	PK/LRR	Fls2	107	1e-24
PvRGL363	EST	PK	PBS1	202	9e-53
PvRGL364	EST	PK	RPS1	138	2e-33
PvRGL365	EST	PK	PBS1	107	4e-24
