# Supplementary material for: Identification of expressed resistance gene-like sequences by data mining in 454-derived transcriptomic sequences of common bean (Phaseolus vulgaris L.)
Source: BMC Plant Biol. 2012 Mar 23;12:42. doi: 10.1186/1471-2229-12-42 (PMC3353201; doi:10.1186/1471-2229-12-42)
Supplement: Additional file 3 — 105 PvRGLs having a hit with a BAC-end sequence. [file 1471-2229-12-42-S3.XLS]

## Sheet: Sheet1
list of the 105 tentative PvRGLs having a hit to a BAC-end sequence from the bean BAC library http://phaseolus.genomics.purdue.edu/
PvRGL ID	BAC ID	Score	E value	BAC contig ID
PvRGL011	EI465016	278	2e-73	423
PvRGL016	EI491000	1134	0	214
PvRGL023	EI421860	1209	0	20
PvRGL024	EI478139	339	5e-92	305
PvRGL025	EI431178	301	2e-80	1280
PvRGL029	EI425607	387	2e-106	2544
PvRGL034	EI420753	337	4e-91	291
PvRGL036	EI500111	345	1e-93	2323
PvRGL038	EI492746	458	7e-128	none
PvRGL039	EI502500	529	3e-149	none
PvRGL040	EI433581	714	0	none
PvRGL041	EI501722	357	3e-97	none
PvRGL049	EI474190	278	2e-73	none
PvRGL056	EI480317	274	3e-72	none
PvRGL057	EI430545	511	7e-144	none
PvRGL061	EI492262	266	7e-70	962
PvRGL063	EI495455	801	0	544
PvRGL065	EI483184	270	3e-71	none
PvRGL067	EI427849	561	7e-159	382
PvRGL073	EI491565	361	2e-98	394
PvRGL078	EI474109	1403	0	none
PvRGL081	EI495781	232	8e-60	none
PvRGL082	EI444408	450	2e-125	none
PvRGL083	EI454956	303	4e-81	2102
PvRGL084	EI484179	240	4e-62	394
PvRGL086	EI480367	248	3e-64	19
PvRGL087	EI429529	698	0	none
PvRGL093	EI435473	285	7e-76	13
PvRGL096	EI479870	678	0	2681
PvRGL099	EI477143	835	0	713
PvRGL102	EI429294	868	0	1727
PvRGL104	EI479704	735	0	none
PvRGL105	EI454029	1289	0	59
PvRGL106	EI504480	668	0	none
PvRGL108	EI493107	250	2e-65	1443
PvRGL110	EI467034	246	3e-64	1558
PvRGL114	EI503208	262	2e-68	none
PvRGL122	EI504480	484	1e-135	none
PvRGL125	EI429007	716	0	none
PvRGL126	EI481391	609	3e-173	none
PvRGL133	EI430967	565	5e-160	171
PvRGL135	EI422159	973	0	217
PvRGL137	EI491192	305	9e-82	238
PvRGL145	EI478593	238	4e-62	none
PvRGL149	EI486222	1275	0	none
PvRGL151	EI476119	323	2e-87	1617
PvRGL153	EI445235	1235	0	none
PvRGL156	EI439363	1031	0	2186
PvRGL159	EI486268	339	2e-92	226
PvRGL160	EI502437	283	1e-75	none
PvRGL167	EI503244	539	2e-152	92
PvRGL169	EI489436	571	3e-162	none
PvRGL173	EI419930	914	0	none
PvRGL178	EI425978	1195	0	643
PvRGL182	EI474109	456	5e-128	none
PvRGL187	EI464231	313	2e-84	569
PvRGL189	EI448230	624	3e-178	none
PvRGL192	EI449487	769	0	none
PvRGL193	EI503058	519	1e-146	210
PvRGL194	EI479652	327	9e-89	1191
PvRGL201	EI420753	563	1e-159	291
PvRGL208	EI441415	276	6e-73	2501
PvRGL209	EI463459	242	8e-63	1364
PvRGL215	EI465546	234	1e-60	171
PvRGL228	EI452650	218	2e-55	49
PvRGL233	EI473696	335	6e-91	13
PvRGL236	EI454956	761	0	2102
PvRGL240	EI436725	270	4e-71	none
PvRGL243	EI483868	539	2e-152	none
PvRGL246	EI463001	420	1e-116	2925
PvRGL255	EI426541	375	5e-103	1871
PvRGL261	EI443662	549	2e-155	1283
PvRGL262	EI459253	930	0	457
PvRGL264	EI493936	1245	0	713
PvRGL266	EI438446	991	0	137
PvRGL269	EI481994	363	3e-99	1992
PvRGL270	EI429109	422	5e-117	16
PvRGL271	EI493053	345	7e-94	none
PvRGL272	EI492518	307	1e-82	461
PvRGL274	EI451797	1007	0	none
PvRGL275	EI471441	801	0	137
PvRGL278	EI423705	1298	0	252
PvRGL286	EI433093	502	5e-141	442
PvRGL294	EI432795	759	0	114
PvRGL295	EI480865	212	9e-54	none
PvRGL297	EI496470	204	1e-51	441
PvRGL298	EI487523	688	0	1283
PvRGL302	EI433581	260	3e-68	none
PvRGL307	EI500925	305	4e-82	195
PvRGL308	EI474284	200	2e-50	none
PvRGL309	EI476623	823	0	1579
PvRGL317	EI458283	682	0	924
PvRGL321	EI493780	285	4e-76	none
PvRGL322	EI451816	525	2e-148	none
PvRGL327	EI482714	484	9e-136	1357
PvRGL328	EI486301	484	8e-136	171
PvRGL329	EI442010	206	3e-52	11
PvRGL339	EI500129	1154	0	none
PvRGL346	EI500733	206	3e-52	none
PvRGL353	EI499793	420	1e-116	291
PvRGL354	EI431464	436	2e-121	none
PvRGL355	EI464013	327	2e-88	2154
PvRGL357	EI460760	498	5e-140	2298
PvRGL359	EI459308	753	0	566
PvRGL365	EI470127	601	4e-171	137
list of the other 7 tentative PvRGLs having a hit to a Genome Survey Sequence in GenBank
PvRGL ID	GSS ID	Score	E value
PvRGL001	DX823903	765	0
PvRGL032	ED544153	474	2e-132
PvRGL059	DX823503	567	1e-160
PvRGL068	DX823848	620	2e-176
PvRGL085	DX823902	700	0
PvRGL094	DX573138	111	2e-23
PvRGL273	DX572777	236	7e-61
