# Supplementary material for: Identification of expressed resistance gene-like sequences by data mining in 454-derived transcriptomic sequences of common bean (Phaseolus vulgaris L.)
Source: BMC Plant Biol. 2012 Mar 23;12:42. doi: 10.1186/1471-2229-12-42 (PMC3353201; doi:10.1186/1471-2229-12-42)
Supplement: Additional file 4 — Mapping PvRGLs to G. max pseudomolecules and P. vulgaris genetic map. [file 1471-2229-12-42-S4.XLS]

## Sheet: Sheet1
Mapping PvRGLs to G. max pseudomolecules and P. vulgaris genetic map. PvRGLs without hits to G. max were highlighted with green color. PvRGLs matched to G. max with E value less than -50 were highlighted with yellow color. PvRGLs clustering at the bottom of Pv8 were highlighted with grey color.
PvRGL	Gm (blastn)	Identities	Scores	E value	Start	End	Pv chromosome	Gm transcript	annotation of Gm transcript
PvRGL001	Gm17	92.08	1403	0	15401912	15402947	Pv3	Glyma17g18180.1	protein kinase family protein
PvRGL001	Gm05	87.61	823	0	26088417	26087595		Glyma05g21440.1	protein kinase family protein
PvRGL002	Gm15	91.69	856	0	15245485	15247459	Unknown	Glyma15g18470.1	protein kinase family protein
PvRGL002	Gm09	91.42	846	0	6004269	6006254		Glyma09g07140.1	protein kinase family protein
PvRGL003	Gm12	94.91	620	1e-175	195982	197230	Unknown	Glyma12g00470.1	leucine-rich repeat transmembrane protein kinase, putative
PvRGL003	No hits							N/A
PvRGL004	Gm10	97.67	309	4e-82	38661885	38663758	Pv7	Glyma10g29920.1	RCY1 (ARGININE-RICH CYCLIN 1); cyclin-dependent protein kinase regulator
PvRGL004	Gm20	95.93	285	6e-75	45322486	45324388		Glyma20g37420.1	RCY1 (ARGININE-RICH CYCLIN 1); cyclin-dependent protein kinase regulator
PvRGL005	Gm18	91.97	638	0	53292892	53295743	Pv8	Glyma18g43730.1	leucine-rich repeat family protein
PvRGL005	Gm07	91.75	630	9e-179	19095535	19098446		Glyma07g19200.1	leucine-rich repeat family protein
PvRGL006	Gm04	86.76	448	1e-123	45104888	45106697	Pv9	Glyma04g38770.1	protein kinase family protein
PvRGL006	Gm06	87.2	383	7e-104	12680050	12681809		Glyma06g16130.1	protein kinase family protein
PvRGL007	Gm01	88.86	391	4e-106	51356385	51358214	Pv2	Glyma01g39420.1	protein kinase family protein
PvRGL007	Gm11	94.84	335	2e-89	4119108	4120902		Glyma11g05830.1	protein kinase family protein
PvRGL008	Gm18	90.32	714	0	58451709	58455253	Pv8	Glyma18g49060.1	protein kinase, putative
PvRGL008	Gm09	89.82	690	0	43103148	43106548		Glyma09g37580.1	protein kinase, putative
PvRGL009	Gm17	88.34	452	1e-124	12693991	12696425	Pv3	Glyma17g16000.2	protein kinase, putative
PvRGL009	Gm05	90.25	434	2e-119	5137187	5139726		Glyma05g05730.1	protein kinase, putative
PvRGL010	Gm19	87.51	892	0	1771024	1771951	Pv4	Glyma19g02050.1	leucine-rich repeat transmembrane protein kinase, putative
PvRGL010	Gm13	89.93	892	0	5151361	5152125		Glyma13g04890.1	leucine-rich repeat transmembrane protein kinase, putative
PvRGL011	Gm09	86.49	367	4e-99	39457629	39459659	Unknown	Glyma09g32920.1	MLO10 (MILDEW RESISTANCE LOCUS O 10); calmodulin binding
PvRGL011	Gm16	85.04	305	1e-80	24414667	24416410		Glyma16g21510.1	MLO8 (MILDEW RESISTANCE LOCUS O 8); calmodulin binding
PvRGL012	Gm02	90.9	961	0	15304279	15305057	Unknown	Glyma02g16960.1	RKF3 (RECEPTOR-LIKE KINASE IN IN FLOWERS 3); kinase/ receptor signaling protein serine/threonine kinase
PvRGL012	Gm10	90.43	932	0	2030743	2029963		Glyma10g02840.1	RKF3 (RECEPTOR-LIKE KINASE IN IN FLOWERS 3); kinase/ receptor signaling protein serine/threonine kinase
PvRGL013	Gm03	89.11	1201	0	6837194	6838267	Unknown	Glyma03g06580.1	LECRKA4.3 (LECTIN RECEPTOR KINASE A4.3); kinase
PvRGL013	Gm01	85	476	5e-132	42034065	42033447		N/A
PvRGL014	Gm17	93.36	615	1e-173	353175	354136	Unknown	Glyma17g00680.1	leucine-rich repeat family protein / protein kinase family protein
PvRGL014	Gm07	87.29	470	4e-130	44393372	44394617		Glyma07g40110.1	leucine-rich repeat family protein / protein kinase family protein
PvRGL015	Gm13	89.05	387	4e-105	32520158	32521621	Unknown	Glyma13g29640.1	RKF1 (RECEPTOR-LIKE KINASE IN FLOWERS 1); ATP binding / kinase/ protein serine/threonine kinase/ receptor signaling protein serine/threonine kinase
PvRGL015	Gm15	94.94	281	2e-73	6665372	6665549		N/A
PvRGL016	Gm16	87.64	807	0	7949093	7949915	Unknown	Glyma16g08570.1	leucine-rich repeat family protein / protein kinase family protein
PvRGL016	Gm01	85.6	597	2e-168	746967	748418		Glyma01g01090.1	leucine-rich repeat family protein / protein kinase family protein
PvRGL017	Gm18	92.74	680	0	3196051	3197738	Unknown	Glyma18g04440.1	protein kinase family protein
PvRGL017	Gm11	91.77	636	2e-180	35659849	35661491		Glyma11g33810.1	protein kinase family protein
PvRGL018	Gm12	90.34	702	0	4605257	4604669	Pv11	Glyma12g06750.1	protein kinase family protein
PvRGL018	Gm11	90.33	696	0	10571793	10574193		Glyma11g14810.2	protein kinase family protein
PvRGL019	Gm12	91.77	932	0	5618758	5618060	Pv11	Glyma12g07960.1	protein kinase, putative
PvRGL019	Gm11	91.43	876	0	11129501	11130171		Glyma11g15490.1	protein kinase, putative
PvRGL020	Gm03	89.09	246	7e-63	41263437	41264020	Pv1	Glyma03g33780.2	protein kinase family protein
PvRGL020	Gm19	88.31	244	3e-62	43790585	43791158		Glyma19g36520.1	protein kinase family protein
PvRGL021	Gm09	89.02	962	0	38064424	38063526	Pv10	Glyma09g31330.1	serine/threonine protein kinase family protein
PvRGL021	Gm07	87.46	845	0	8935940	8936837		Glyma07g10690.1	serine/threonine protein kinase family protein
PvRGL022	Gm07	93.5	406	4e-111	3883014	3885201	Pv10	Glyma07g05230.1	SRF6 (STRUBBELIG-RECEPTOR FAMILY 6); ATP binding / protein binding / protein kinase/ protein serine/threonine kinase/ protein tyrosine kinase
PvRGL022	Gm16	92.78	391	2e-106	1345995	1348891		Glyma16g01790.1	SRF6 (STRUBBELIG-RECEPTOR FAMILY 6); ATP binding / protein binding / protein kinase/ protein serine/threonine kinase/ protein tyrosine kinase
PvRGL023	Gm02	91.79	1281	0	6541199	6540233	Unknown	Glyma02g08300.1	lectin protein kinase family protein
PvRGL023	Gm16	91.68	1269	0	31449871	31448908		Glyma16g27380.1	lectin protein kinase family protein
PvRGL024	Gm05	90.88	442	8e-122	30970476	30990052	Pv2	Glyma05g24770.1	BAK1 (BRI1-ASSOCIATED RECEPTOR KINASE); kinase/ protein binding / protein heterodimerization/ protein serine/threonine kinase
PvRGL024	Gm08	91.69	414	2e-113	5678506	5678818		Glyma08g07930.1	BAK1 (BRI1-ASSOCIATED RECEPTOR KINASE); kinase/ protein binding / protein heterodimerization/ protein serine/threonine kinase
PvRGL025	Gm11	93.72	551	2e-154	11220088	11221469	Pv11	Glyma11g15550.1	protein kinase family protein
PvRGL025	Gm12	92.82	535	1e-149	5524094	5525452		Glyma12g07870.1	protein kinase family protein
PvRGL026	Gm15	85.75	337	4e-90	30006089	30009511	Unknown	Glyma15g27610.1	protein kinase family protein
PvRGL026	Gm08	92.08	325	1e-86	19848170	19851181		Glyma08g25560.1	protein kinase family protein
PvRGL027	Gm04	95.92	569	6e-160	1253151	1256269	Pv9	Glyma04g01870.1	ATP binding / protein kinase/ protein serine/threonine kinase
PvRGL027	Gm06	95.34	553	4e-155	1273474	1276429		Glyma06g02000.1	ATP binding / protein kinase/ protein serine/threonine kinase
PvRGL028	Gm20	92.24	634	1e-179	46698612	46702706	Pv7	Glyma20g39370.2	PBS1 (avrPphB susceptible 1); kinase/ protein serine/threonine kinase
PvRGL028	Gm10	94.16	599	6e-169	50900986	50901700		Glyma10g44580.2	PBS1 (avrPphB susceptible 1); kinase/ protein serine/threonine kinase
PvRGL029	Gm20	94.37	601	1e-169	45435874	45435484	Pv7	Glyma20g37580.1	protein kinase family protein
PvRGL029	Gm10	92.69	480	3e-133	38503025	38503366		Glyma10g29720.1	protein kinase family protein
PvRGL030	Gm09	93.35	1342	0	45757598	45758852	Pv8	Glyma09g40980.1	FER (FERONIA); kinase/ protein kinase
PvRGL030	Gm18	92.35	1336	0	54564810	54564822		Glyma18g44830.1	FER (FERONIA); kinase/ protein kinase
PvRGL031	Gm11	91.62	1463	0	37039134	37038025	Pv1	Glyma11g35390.1	CCR3 (ARABIDOPSIS THALIANA CRINKLY4 RELATED 3); kinase
PvRGL031	Gm18	91.44	1447	0	2014667	2015776		Glyma18g03040.1	CCR3 (ARABIDOPSIS THALIANA CRINKLY4 RELATED 3); kinase
PvRGL032	Gm07	87.14	690	0	15587202	15589622	Pv8	Glyma07g15890.1	NAK; ATP binding / kinase/ protein kinase/ protein serine/threonine kinase/ protein tyrosine kinase
PvRGL032	Gm18	87.14	684	0	47963775	47966187		Glyma18g39820.1	NAK; ATP binding / kinase/ protein kinase/ protein serine/threonine kinase/ protein tyrosine kinase
PvRGL033	Gm10	94.55	426	6e-117	50684755	50687930	Pv7	Glyma10g44210.2	serine/threonine protein kinase, putative
PvRGL033	Gm20	93.45	402	8e-110	46470961	46471326		Glyma20g38980.1	serine/threonine protein kinase, putative
PvRGL034	Gm14	91.65	551	2e-154	11572349	11574041	Pv1	Glyma14g12710.1	protein kinase, putative
PvRGL034	Gm17	92.67	535	1e-149	37371565	37373226		Glyma17g33470.1	protein kinase, putative
PvRGL035	Gm13	93.27	991	0	6489752	6490435	Pv4	Glyma13g06210.1	RPK2 (RECEPTOR-LIKE PROTEIN KINASE 2); ATP binding / kinase/ protein serine/threonine kinase
PvRGL035	Gm19	92.83	946	0	3724458	3725126		Glyma19g03710.1	RPK2 (RECEPTOR-LIKE PROTEIN KINASE 2); ATP binding / kinase/ protein serine/threonine kinase
PvRGL036	Gm13	86.51	1095	0	10784183	10782980	Unknown	Glyma13g09440.1	WAK5 (WALL ASSOCIATED KINASE 5); kinase/ protein serine/threonine kinase
PvRGL036	Gm14	85.6	1007	0	30665726	30666929		Glyma14g25310.1	WAK5 (WALL ASSOCIATED KINASE 5); kinase/ protein serine/threonine kinase
PvRGL037	Gm20	87.38	295	2e-77	40508044	40507744	Pv7	Glyma20g31910.1	MLO6 (MILDEW RESISTANCE LOCUS O 6); calmodulin binding
PvRGL037	Gm10	85.52	242	2e-61	43901061	43902230		Glyma10g35640.1	MLO6 (MILDEW RESISTANCE LOCUS O 6); calmodulin binding
PvRGL038	Gm10	90.57	432	6e-119	47506752	47527285	Pv7	Glyma10g39940.1	CRK10 (CYSTEINE-RICH RLK10); ATP binding / kinase/ protein kinase/ protein serine/threonine kinase/ protein tyrosine kinase
PvRGL038	Gm20	87.89	363	5e-98	36662096	36674584		Glyma20g27570.1	protein kinase family protein
PvRGL039	Gm17	95.59	444	2e-122	2964216	2965344	Pv3	Glyma17g04410.3	serine/threonine protein kinase, putative
PvRGL039	Gm07	95.22	436	6e-120	41594835	41597005		Glyma07g36200.1	serine/threonine protein kinase, putative
PvRGL040	Gm11	87.15	446	6e-123	10577156	10579606	Pv11	Glyma11g14820.2	APK1A; kinase/ protein serine/threonine kinase
PvRGL040	Gm12	88.16	317	4e-84	4606958	4609098		Glyma12g06760.1	APK1B; ATP binding / kinase/ protein kinase/ protein serine/threonine kinase/ protein tyrosine kinase
PvRGL041	Gm15	90.29	587	2e-165	2999151	3000904	Pv5	Glyma15g04280.1	APK1A; kinase/ protein serine/threonine kinase
PvRGL041	Gm13	94.91	434	2e-119	41531362	41532931		Glyma13g41130.1	APK1A; kinase/ protein serine/threonine kinase
PvRGL042	Gm19	94.91	434	2e-119	47134799	47137403	Pv1	Glyma19g40820.1	serine/threonine protein kinase, putative
PvRGL042	Gm03	94.91	434	2e-119	44595816	44596771		Glyma03g38200.1	serine/threonine protein kinase, putative
PvRGL043	Gm08	91.02	505	8e-141	2165273	2169244	Pv2	Glyma08g03070.2	protein kinase, putative
PvRGL043	Gm05	90.77	498	2e-138	40318108	40322825		Glyma05g36500.2	protein kinase, putative
PvRGL044	Gm16	95.67	492	1e-136	3229359	3232033	Pv10	Glyma16g03870.1	CRCK2; ATP binding / kinase/ protein kinase/ protein serine/threonine kinase
PvRGL044	Gm07	95.1	488	2e-135	6173407	6175874		Glyma07g07480.1	CRCK2; ATP binding / kinase/ protein kinase/ protein serine/threonine kinase
PvRGL045	Gm02	87.69	850	0	9353868	9352969	Pv3	Glyma02g11150.1	PR5K; kinase/ transmembrane receptor protein serine/threonine kinase
PvRGL045	Gm14	84.26	595	1e-167	33083681	33084562		Glyma14g13860.1	receptor serine/threonine kinase, putative
PvRGL046	Gm02	93.09	478	2e-132	51541402	51542851	Pv8	Glyma02g48100.1	protein kinase, putative
PvRGL046	Gm14	92.77	468	2e-129	141837	151323		Glyma14g00380.1	protein kinase, putative
PvRGL047	Gm04	91.02	2201	0	45799686	45801424	Pv9	Glyma04g39610.1	BRI1 (BRASSINOSTEROID INSENSITIVE 1); kinase/ protein binding / protein heterodimerization/ protein homodimerization/ protein kinase/ protein serine/threonine kinase
PvRGL047	Gm06	90.27	2110	0	12027660	12025905		Glyma06g15270.1	BRI1 (BRASSINOSTEROID INSENSITIVE 1); kinase/ protein binding / protein heterodimerization/ protein homodimerization/ protein kinase/ protein serine/threonine kinase
PvRGL048	Gm13	91.87	1118	0	34738190	34739823	Pv6	Glyma13g32630.1	LRR XI-23; ATP binding / kinase/ protein kinase/ protein serine/threonine kinase
PvRGL048	Gm15	90.34	351	3e-94	4726448	4726159		N/A
PvRGL049	Gm12	90.48	486	6e-135	28407763	28409470	Unknown	Glyma12g25460.1	leucine-rich repeat family protein / protein kinase family protein
PvRGL049	Gm06	90.38	478	1e-132	32052416	32053718		Glyma06g31630.1	leucine-rich repeat family protein / protein kinase family protein
PvRGL050	Gm13	90.52	285	1e-74	35775021	35757506	Unknown	Glyma13g34100.1	leucine-rich repeat family protein / protein kinase family protein
PvRGL050	Gm06	85.98	186	7e-45	39880254	39880467		Glyma06g37520.1	leucine-rich repeat transmembrane protein kinase, putative
PvRGL051	Gm07	93.44	936	0	735127	737873	Pv10	Glyma07g01210.1	protein kinase family protein
PvRGL051	Gm08	91.41	833	0	15600227	15602747		Glyma08g20590.1	protein kinase family protein
PvRGL052	Gm19	94.95	430	2e-118	50384019	50386333	Unknown	Glyma19g45130.1	SRF6 (STRUBBELIG-RECEPTOR FAMILY 6); ATP binding / protein binding / protein kinase/ protein serine/threonine kinase/ protein tyrosine kinase
PvRGL052	Gm03	93.86	398	8e-109	47614718	47617080		Glyma03g42360.1	SRF6 (STRUBBELIG-RECEPTOR FAMILY 6); ATP binding / protein binding / protein kinase/ protein serine/threonine kinase/ protein tyrosine kinase
PvRGL053	Gm02	96.64	256	8e-66	11048725	11050076	Pv3	Glyma02g12790.1	protein binding
PvRGL053	Gm01	94.63	232	1e-58	7252947	7254297		Glyma01g06840.1	protein binding
PvRGL054	Gm06	88.46	139	1e-30	43724801	43724930	Pv11	Glyma06g40560.1	ATP binding / protein kinase/ protein serine/threonine kinase/ protein tyrosine kinase/ sugar binding
PvRGL054	Gm12	85.61	111	3e-22	21862242	21862373		Glyma12g20470.1	ATP binding / protein kinase/ protein serine/threonine kinase/ protein tyrosine kinase/ sugar binding
PvRGL055	Gm15	90.57	1951	0	3366198	3369313	Pv11	Glyma15g04790.1	protein kinase, putative
PvRGL055	Gm12	88.62	1243	0	5617340	5618496		Glyma12g07960.1	protein kinase, putative
PvRGL056	Gm16	96.24	359	1e-96	3072064	3072840	Unknown	Glyma16g03650.1	ATP binding / kinase/ protein kinase/ protein serine/threonine kinase/ protein tyrosine kinase
PvRGL056	Gm07	95.31	343	7e-92	5962109	5965184		Glyma07g07250.1	ATP binding / kinase/ protein kinase/ protein serine/threonine kinase/ protein tyrosine kinase
PvRGL057	Gm16	91.95	1590	0	8029393	8031273	Unknown	Glyma16g08630.2	leucine-rich repeat family protein / protein kinase family protein
PvRGL057	Gm03	89.86	1392	0	30242694	30244576		Glyma03g23690.1	leucine-rich repeat family protein / protein kinase family protein
PvRGL058	Gm06	89.69	726	0	11470685	11472318	Pv9	Glyma06g14630.2	leucine-rich repeat transmembrane protein kinase, putative
PvRGL058	Gm04	90.28	698	0	46309988	46311228		Glyma04g40180.1	leucine-rich repeat transmembrane protein kinase, putative
PvRGL059	Gm11	88.51	952	0	36781272	36780385	Pv1	Glyma11g35050.1	HSPRO2 (ARABIDOPSIS ORTHOLOG OF SUGAR BEET HS1 PRO-1 2)
PvRGL059	Gm18	90.6	658	0	2221607	2222494		Glyma18g03310.1	HSPRO2 (ARABIDOPSIS ORTHOLOG OF SUGAR BEET HS1 PRO-1 2)
PvRGL060	Gm02	88.37	632	4e-179	1715727	1717835	Unknown	Glyma02g02340.1	APK2B (PROTEIN KINASE 2B); ATP binding / kinase/ protein kinase/ protein serine/threonine kinase
PvRGL060	Gm01	89.31	617	3e-174	4823732	4825584		Glyma01g05160.1	APK2B (PROTEIN KINASE 2B); ATP binding / kinase/ protein kinase/ protein serine/threonine kinase
PvRGL061	Gm18	91.39	535	7e-150	16301153	16303128	Unknown	Glyma18g16060.1	APK2B (PROTEIN KINASE 2B); ATP binding / kinase/ protein kinase/ protein serine/threonine kinase
PvRGL061	Gm08	90.91	519	4e-145	40842256	40844229		Glyma08g40920.1	APK2B (PROTEIN KINASE 2B); ATP binding / kinase/ protein kinase/ protein serine/threonine kinase
PvRGL062	Gm07	90.86	642	0	7852816	7855402	Unknown	Glyma07g09420.1	ATPERK1 (PROLINE EXTENSIN-LIKE RECEPTOR KINASE 1); ATP binding / protein kinase
PvRGL062	Gm09	90.08	611	2e-172	38924934	38927520		Glyma09g32390.1	ATPERK1 (PROLINE EXTENSIN-LIKE RECEPTOR KINASE 1); ATP binding / protein kinase
PvRGL063	Gm11	94.44	805	0	38076549	38078467	Pv1	Glyma11g36700.1	leucine-rich repeat family protein / protein kinase family protein
PvRGL063	Gm18	94.07	791	0	255816	257751		Glyma18g00610.1	leucine-rich repeat family protein / protein kinase family protein
PvRGL064	Gm08	83.62	714	0	11844903	11843848	Pv5	Glyma08g16220.1	DRT100 (DNA-DAMAGE REPAIR/TOLERATION 100); nucleotide binding / protein binding
PvRGL064	Gm13	86.71	307	3e-81	10409398	10409728		Glyma13g27440.1	DRT100 (DNA-DAMAGE REPAIR/TOLERATION 100); nucleotide binding / protein binding
PvRGL065	Gm01	91.95	317	2e-84	55545797	55546904	Unknown	Glyma01g45170.3	CRK10 (CYSTEINE-RICH RLK10); ATP binding / kinase/ protein kinase/ protein serine/threonine kinase/ protein tyrosine kinase
PvRGL065	Gm04	90.87	262	1e-67	39316179	39316890		N/A
PvRGL066	Gm19	90.06	1328	0	14365484	14364370	Unknown	Glyma19g11360.1	protein kinase family protein / glycerophosphoryl diester phosphodiesterase family protein
PvRGL066	Gm14	87.29	1066	0	33074366	33073273		Glyma14g26960.1	protein kinase family protein / glycerophosphoryl diester phosphodiesterase family protein
PvRGL067	Gm13	89.91	1207	0	11424248	11425268	Pv1	Glyma13g09840.1	protein kinase family protein / glycerophosphoryl diester phosphodiesterase family protein
PvRGL067	Gm17	89.51	1130	0	36287625	36288606		Glyma17g32690.1	serine/threonine protein kinase, putative
PvRGL068	Gm14	83.93	599	1e-168	4870294	4871511	Pv8	Glyma14g06640.1	lectin protein kinase family protein
PvRGL068	Gm07	92.96	567	4e-159	30383177	30382780		Glyma07g27370.1	HSPRO2 (ARABIDOPSIS ORTHOLOG OF SUGAR BEET HS1 PRO-1 2)
PvRGL069	Gm10	89.13	1193	0	4742197	4741114	Pv7	Glyma10g06000.1	CCR1 (ARABIDOPSIS THALIANA CRINKLY4 RELATED 1); ATP binding / kinase/ protein kinase/ protein serine/threonine kinase/ receptor
PvRGL069	Gm13	88.45	1124	0	23760047	23758984		Glyma13g20300.1	CCR1 (ARABIDOPSIS THALIANA CRINKLY4 RELATED 1); ATP binding / kinase/ protein kinase/ protein serine/threonine kinase/ receptor
PvRGL070	Gm04	85.73	894	0	3369088	3368038	Pv9	Glyma04g04500.1	S-locus lectin protein kinase family protein
PvRGL070	Gm08	83.06	79.8	1e-12	45918811	45918934		Glyma08g46970.1	S-locus lectin protein kinase family protein
PvRGL071	Gm08	93.85	896	0	4278537	4280171	Pv2	Glyma08g06020.1	RKL1; ATP binding / kinase/ protein serine/threonine kinase
PvRGL071	Gm05	94.68	880	0	38279284	38280416		Glyma05g33700.1	RKL1; ATP binding / kinase/ protein serine/threonine kinase
PvRGL072	Gm13	83.25	375	2e-101	6746901	6747490	Pv4	Glyma13g36140.3	protein kinase family protein
PvRGL072	Gm06	92.12	268	3e-69	44796464	44796666		Glyma06g41510.1	protein kinase family protein
PvRGL073	Gm12	90.43	379	1e-102	37124576	37124894	Pv5	Glyma12g33930.1	protein kinase family protein
PvRGL073	Gm13	87.53	363	7e-98	37825150	37824726		Glyma13g36600.1	protein kinase family protein
PvRGL074	Gm09	92.84	432	6e-119	41213503	41213837	Unknown	Glyma09g34940.3	FEI1 (FEI 1); ATP binding / kinase/ protein serine/threonine kinase
PvRGL074	Gm01	92.84	432	6e-119	47897278	47897612		Glyma01g35390.1	FEI1 (FEI 1); ATP binding / kinase/ protein serine/threonine kinase
PvRGL075	Gm17	88.82	837	0	9094397	9095148	Pv3	Glyma17g12060.1	protein kinase, putative
PvRGL075	Gm13	92.49	682	0	26277891	26277403		Glyma13g22790.1	protein kinase, putative
PvRGL076	Gm09	92.29	694	0	45527152	45527657	Pv8	Glyma09g40650.1	protein kinase family protein
PvRGL076	Gm18	91.7	670	0	54953401	54952896		Glyma18g45200.1	protein kinase family protein
PvRGL077	Gm12	93.12	1076	0	2231910	2232665	Pv11	Glyma12g03370.1	ATP binding / protein binding / protein kinase/ protein serine/threonine kinase
PvRGL077	Gm11	93.29	1055	0	7959828	7960557		Glyma11g11190.1	ATP binding / protein binding / protein kinase/ protein serine/threonine kinase
PvRGL078	Gm12	93.68	1681	0	24555539	24556665	Pv5	Glyma12g22660.1	THE1 (THESEUS1); kinase/ protein kinase
PvRGL078	Gm13	89.7	969	0	37094813	37093979		Glyma13g35690.1	THE1 (THESEUS1); kinase/ protein kinase
PvRGL079	Gm15	90.27	1552	0	645887	647207	Pv6	Glyma15g01050.1	SD2-5 (S-DOMAIN-2 5); carbohydrate binding / kinase/ protein kinase
PvRGL079	Gm13	90.71	1513	0	43717345	43716089		Glyma13g44220.1	SD2-5 (S-DOMAIN-2 5); carbohydrate binding / kinase/ protein kinase
PvRGL080	Gm01	90.34	1768	0	50920534	50919069	Unknown	Glyma01g38920.1	protein kinase family protein
PvRGL080	Gm11	91.4	896	0	4561940	4561233		N/A
PvRGL081	Gm19	89.66	517	1e-144	5552799	5553257	Pv4	Glyma19g05200.1	NIK1 (NSP-INTERACTING KINASE 1); kinase
PvRGL081	Gm13	91.71	500	3e-139	7240522	7240137		Glyma13g07060.1	NIK1 (NSP-INTERACTING KINASE 1); kinase
PvRGL082	Gm11	94.4	357	4e-96	8229895	8230126	Pv11	Glyma11g11530.1	protein kinase family protein
PvRGL082	Gm12	93.27	323	5e-86	2486303	2486525		Glyma12g03680.1	protein kinase family protein
PvRGL083	Gm10	91.06	678	0	4287052	4287606	Pv7	Glyma10g05500.1	protein kinase family protein
PvRGL083	Gm13	94.92	622	5e-176	23334546	23334939		Glyma13g19860.1	protein kinase family protein
PvRGL084	Gm13	95.53	474	2e-131	37885735	37886025	Pv5	Glyma13g36640.1	protein kinase family protein
PvRGL084	Gm12	94.5	450	3e-124	37045955	37045665		Glyma12g33860.2	protein kinase family protein
PvRGL085	Gm06	89.27	591	1e-166	14775080	14774559	Pv9	Glyma06g18420.1	leucine-rich repeat transmembrane protein kinase, putative
PvRGL085	Gm04	88.89	575	7e-162	42966336	42966857		Glyma04g36450.1	leucine-rich repeat transmembrane protein kinase, putative
PvRGL086	Gm09	89.45	549	9e-154	3958738	3959235	Unknown	Glyma09g05180.1	ATCUL1 (ARABIDOPSIS THALIANA CULLIN 1); protein binding
PvRGL086	Gm15	88.87	529	8e-148	12779116	12778616		Glyma15g16470.3	ATCUL1 (ARABIDOPSIS THALIANA CULLIN 1); protein binding
PvRGL087	Gm18	94.75	478	2e-132	60071317	60071013	Pv8	Glyma18g51110.1	serine/threonine protein kinase, putative
PvRGL087	Gm08	92.46	422	8e-116	22305722	22305418		Glyma08g28040.2	serine/threonine protein kinase, putative
PvRGL088	Gm17	94.57	400	3e-109	5041192	5040935	Pv3	Glyma17g06980.1	protein kinase family protein
PvRGL088	Gm13	92.25	353	6e-95	613570	613313		Glyma13g00890.1	protein kinase family protein
PvRGL089	Gm07	94.92	373	6e-101	854781	854546	Pv10	Glyma07g01350.1	protein kinase family protein
PvRGL089	Gm08	94.49	365	1e-98	15743468	15743233		Glyma08g20750.1	protein kinase family protein
PvRGL090	Gm03	91.81	1546	0	47584269	47585452	Pv10	Glyma03g42330.1	leucine-rich repeat transmembrane protein kinase, putative
PvRGL090	Gm07	86.53	920	0	3929383	3928352		Glyma07g05280.1	leucine-rich repeat transmembrane protein kinase, putative
PvRGL091	Gm06	82.66	408	1e-111	50176028	50176725	Pv9	Glyma06g47780.1	disease resistance protein-related / LRR protein-related
PvRGL091	Gm04	84.42	107	7e-21	41278545	41278698		N/A
PvRGL092	Gm01	83.55	248	2e-63	48848646	48848268	Unknown	Glyma01g36380.1	protein kinase, putative
PvRGL092	Gm11	90.15	244	4e-62	6416929	6417131		Glyma11g09070.1	CONNEXIN 32; ATP binding / kinase/ protein kinase/ protein serine/threonine kinase
PvRGL093	Gm11	87.88	391	3e-106	6406132	6406524	Unknown	Glyma11g09060.1	protein kinase, putative
PvRGL093	Gm01	88.85	337	3e-90	48855743	48855431		Glyma01g36380.1	protein kinase, putative
PvRGL094	Gm15	92.95	646	0	5726684	5727137	Pv6	Glyma15g08130.1	protein kinase family protein
PvRGL094	Gm13	92.73	638	0	33667921	33667468		Glyma13g31220.4	protein kinase family protein
PvRGL095	Gm20	94.39	329	7e-88	32510844	32510631	Unknown	Glyma20g22550.1	protein kinase family protein
PvRGL095	Gm10	92.52	297	3e-78	37388759	37388546		Glyma10g28490.1	protein kinase family protein
PvRGL096	Gm11	93.85	527	1e-147	39020346	39020703	Pv1	Glyma11g38060.1	leucine-rich repeat family protein / protein kinase family protein
PvRGL096	Gm18	93.58	519	3e-145	1173920	1174277		Glyma18g01980.1	leucine-rich repeat family protein / protein kinase family protein
PvRGL097	Gm14	90.3	795	0	6149837	6150518	Pv1	Glyma14g08120.1	leucine-rich repeat transmembrane protein kinase, putative
PvRGL097	Gm17	89.19	733	0	40826653	40825969		Glyma17g36910.1	leucine-rich repeat transmembrane protein kinase, putative
PvRGL098	Gm04	88.92	345	2e-92	155363	155675	Unknown	Glyma04g00370.1	MLO1; calmodulin binding
PvRGL098	Gm06	92.73	305	1e-80	186307	186523		Glyma06g00440.1	MLO1; calmodulin binding
PvRGL099	Gm01	91.43	1128	0	1032503	1031629	Unknown	Glyma01g01420.1	RPM1 (RESISTANCE TO P. SYRINGAE PV MACULICOLA 1); nucleotide binding / protein binding
PvRGL099	Gm09	89.56	1007	0	40756300	40757180		Glyma09g34360.1	RPM1 (RESISTANCE TO P. SYRINGAE PV MACULICOLA 1); nucleotide binding / protein binding
PvRGL100	Gm14	86.82	408	1e-111	1747317	1747753	Pv8	Glyma14g02760.1	ATP binding / nucleoside-triphosphatase/ nucleotide binding / protein binding / transmembrane receptor
PvRGL100	Gm02	87	264	4e-68	50085853	50086129		Glyma02g45980.2	disease resistance protein (TIR-NBS-LRR class), putative
PvRGL101	Gm13	88.44	507	3e-141	26537654	26537165	Pv3	Glyma13g23070.1	CRCK3; ATP binding / kinase/ protein kinase/ protein serine/threonine kinase
PvRGL101	Gm17	92.74	426	8e-117	8859329	8859631		Glyma17g11810.1	CRCK3; ATP binding / kinase/ protein kinase/ protein serine/threonine kinase
PvRGL102	Gm13	90.49	500	5e-139	20874099	20873690	Pv3	Glyma13g17050.1	protein kinase, putative
PvRGL102	Gm17	91.3	446	7e-123	3988027	3988371		Glyma17g05660.1	protein kinase, putative
PvRGL103	Gm10	83.95	232	1e-58	4716791	4716468	Pv7	Glyma10g05990.1	protein kinase family protein
PvRGL103	Gm13	92.67	210	4e-52	23732702	23732553		Glyma13g20280.1	protein kinase family protein
PvRGL104	Gm03	95.06	1530	0	40364219	40363250	Pv1	Glyma03g32640.1	ALE2 (Abnormal Leaf Shape 2); kinase
PvRGL104	Gm19	94.68	1467	0	42931444	42930488		Glyma19g35390.1	ALE2 (Abnormal Leaf Shape 2); kinase
PvRGL105	Gm02	91.56	789	0	1897311	1896711	Unknown	Glyma02g02570.1	protein kinase, putative
PvRGL105	Gm01	91.18	773	0	4620428	4621035		Glyma01g04930.1	protein kinase, putative
PvRGL106	Gm16	82.49	234	4e-59	520434	520827	Pv10	Glyma16g00860.1	disease resistance protein (TIR-NBS-LRR class), putative
PvRGL106	Gm07	84.86	170	5e-40	3012683	3012900		Glyma07g04140.1	disease resistance protein (TIR-NBS-LRR class), putative
PvRGL107	Gm06	92.06	704	0	5209469	5210022	Pv9	Glyma06g07170.1	SD2-5 (S-DOMAIN-2 5); carbohydrate binding / kinase/ protein kinase
PvRGL107	Gm04	91.16	664	0	5503202	5503755		Glyma04g07080.1	SD2-5 (S-DOMAIN-2 5); carbohydrate binding / kinase/ protein kinase
PvRGL108	Gm14	97.08	299	3e-79	2119675	2119505	Pv8	Glyma14g03290.1	protein kinase family protein
PvRGL108	Gm02	95.91	283	2e-74	49767103	49766933		Glyma02g45540.1	protein kinase family protein
PvRGL109	Gm03	91.92	714	0	7553755	7553224	Unknown	Glyma03g06860.1	disease resistance protein (TIR-NBS-LRR class), putative
PvRGL109	Gm01	87.24	517	7e-145	36688556	36689088		Glyma01g27440.1	disease resistance protein (TIR-NBS-LRR class), putative
PvRGL110	No hits						Unknown	N/A
PvRGL110	No hits							N/A
PvRGL111	Gm03	91.33	767	0	43029275	43029873	Pv1	Glyma03g36040.1	TMK1 (TRANSMEMBRANE KINASE 1); transmembrane receptor protein serine/threonine kinase
PvRGL111	Gm10	89.17	446	4e-123	9438739	9439135		Glyma10g09990.1	TMK1 (TRANSMEMBRANE KINASE 1); transmembrane receptor protein serine/threonine kinase
PvRGL112	Gm12	84.89	856	0	850675	849584	Unknown	Glyma12g01420.1	RPP13 (RECOGNITION OF PERONOSPORA PARASITICA 13); ATP binding
PvRGL112	Gm09	88.78	107	6e-21	41790278	41790375		N/A
PvRGL113	Gm14	93.72	827	0	48414232	48414788	Pv8	Glyma14g39290.1	TMK1 (TRANSMEMBRANE KINASE 1); transmembrane receptor protein serine/threonine kinase
PvRGL113	Gm02	93.18	803	0	46190316	46190872		Glyma02g40980.1	TMK1 (TRANSMEMBRANE KINASE 1); transmembrane receptor protein serine/threonine kinase
PvRGL114	Gm01	96.93	735	0	2998371	2997949	Unknown	Glyma01g03490.2	NIK3 (NSP-INTERACTING KINASE 3); kinase
PvRGL114	Gm02	94.85	670	0	3339064	3339490		Glyma02g04150.1	NIK3 (NSP-INTERACTING KINASE 3); kinase
PvRGL115	Gm15	92.26	478	9e-133	1953489	1953837	Pv5	Glyma15g02800.1	protein kinase family protein
PvRGL115	Gm13	92.26	478	9e-133	42544121	42543773		Glyma13g42600.1	protein kinase family protein
PvRGL116	Gm14	84.4	420	2e-115	43591489	43590926	Pv10	Glyma14g34880.1	AtRLP7 (Receptor Like Protein 7); kinase/ protein binding
PvRGL116	Gm08	83.97	418	9e-115	16675627	16676228		N/A
PvRGL117	Gm02	87.88	539	2e-151	48411692	48411165	Pv8	Glyma02g43650.1	kinase
PvRGL117	Gm14	91.49	123	4e-26	3664595	3664688		Glyma14g05240.1	kinase
PvRGL118	Gm09	91.63	299	3e-79	26751422	26751196	Unknown	Glyma09g21740.1	protein kinase family protein
PvRGL118	Gm07	90.35	278	1e-72	26127151	26126924		Glyma07g24010.1	protein kinase family protein
PvRGL119	Gm11	93.76	954	0	32610755	32610115	Unknown	Glyma11g31440.1	leucine-rich repeat transmembrane protein kinase, putative
PvRGL119	Gm18	92.82	906	0	4406508	4407148		Glyma18g05740.1	leucine-rich repeat transmembrane protein kinase, putative
PvRGL120	No hits						Unknown	N/A
PvRGL120	No hits							N/A
PvRGL121	Gm04	91.4	997	0	47629520	47628754	Pv9	Glyma04g41770.1	leucine-rich repeat transmembrane protein kinase, putative
PvRGL121	Gm06	90.43	977	0	10140468	10141272		Glyma06g13000.1	leucine-rich repeat transmembrane protein kinase, putative
PvRGL122	Gm07	82.93	103	6e-20	3012761	3012924	Pv10	Glyma07g04140.1	disease resistance protein (TIR-NBS-LRR class), putative
PvRGL122	Gm16	82.53	99.6	1e-18	520532	520697		Glyma16g00860.1	disease resistance protein (TIR-NBS-LRR class), putative
PvRGL123	Gm02	87.92	153	5e-35	4599831	4599979	Pv3	Glyma02g05740.1	leucine-rich repeat family protein
PvRGL123	Gm06	93.15	97.6	3e-18	46816927	46816998		Glyma06g43800.1	unknown protein
PvRGL124	Gm18	85.84	295	1e-77	59868659	59868308	Pv8	Glyma18g50930.1	protein kinase, putative
PvRGL124	Gm08	83.84	161	4e-37	22043995	22044223		Glyma08g27710.1	THE1 (THESEUS1); kinase/ protein kinase
PvRGL125	Gm07	86.27	381	2e-103	359910	360372	Pv9	Glyma07g00680.1	ATPERK1 (PROLINE EXTENSIN-LIKE RECEPTOR KINASE 1); ATP binding / protein kinase
PvRGL125	Gm06	97.62	75.8	2e-11	6285236	6285277		Glyma06g08610.1	ATPERK1 (PROLINE EXTENSIN-LIKE RECEPTOR KINASE 1); ATP binding / protein kinase
PvRGL126	Gm20	94.25	611	1e-172	39938168	39938567	Pv7	Glyma20g31320.1	SERK2 (SOMATIC EMBRYOGENESIS RECEPTOR-LIKE KINASE 2); kinase
PvRGL126	Gm10	94	603	3e-170	44486094	44485695		Glyma10g36280.1	SERK2 (SOMATIC EMBRYOGENESIS RECEPTOR-LIKE KINASE 2); kinase
PvRGL127	Gm12	88.42	664	0	36014862	36014224	Pv5	Glyma12g32520.1	S-locus lectin protein kinase family protein
PvRGL127	Gm13	87.94	630	2e-178	38872816	38873445		Glyma13g37930.1	S-locus lectin protein kinase family protein
PvRGL128	Gm02	91.8	1136	0	46324722	46323855	Pv8	Glyma02g41160.1	RKL1; ATP binding / kinase/ protein serine/threonine kinase
PvRGL128	Gm14	91.06	1106	0	48641681	48642586		Glyma14g39550.1	RKL1; ATP binding / kinase/ protein serine/threonine kinase
PvRGL129	Gm13	93.7	613	4e-173	33353528	33353116	Pv6	Glyma13g30830.1	HSL1 (HAESA-Like 1); ATP binding / kinase/ protein serine/threonine kinase
PvRGL129	Gm07	88.56	394	2e-107	37143367	37143733		Glyma07g32230.1	HSL1 (HAESA-Like 1); ATP binding / kinase/ protein serine/threonine kinase
PvRGL130	Gm13	90	270	3e-70	44023005	44023231	Unknown	Glyma13g44640.1	protein kinase family protein
PvRGL130	Gm15	95	254	2e-65	406100	405941		Glyma15g00700.1	protein kinase family protein
PvRGL131	Gm07	86.86	1017	0	8933838	8934918	Pv10	Glyma07g10680.1	receptor serine/threonine kinase, putative
PvRGL131	Gm09	87.38	319	9e-85	38095645	38095321		Glyma09g31370.1	protein kinase, putative
PvRGL132	Gm08	97.4	341	1e-91	1091007	1091198	Pv2	Glyma08g01730.3	ATP binding / binding / protein kinase/ protein serine/threonine kinase/ protein tyrosine kinase
PvRGL132	Gm05	97.4	341	1e-91	41374341	41374150		Glyma05g37870.1	ATP binding / binding / protein kinase/ protein serine/threonine kinase/ protein tyrosine kinase
PvRGL133	Gm13	84.51	107	5e-21	29564283	29564424	Unknown	Glyma13g26380.1	disease resistance protein (NBS-LRR class), putative
PvRGL133	Gm15	84.06	99.6	1e-18	40796706	40796843		Glyma15g35920.1	disease resistance protein (NBS-LRR class), putative
PvRGL134	Gm02	87.58	297	3e-78	6607811	6608116	Unknown	Glyma02g08430.1	disease resistance protein (TIR-NBS-LRR class), putative
PvRGL134	Gm16	87.63	283	4e-74	31574540	31574250		Glyma16g27560.1	disease resistance protein (TIR-NBS-LRR class), putative
PvRGL135	Gm17	94.08	511	1e-142	7871941	7871604	Pv3	Glyma17g10470.1	leucine-rich repeat family protein / protein kinase family protein
PvRGL135	Gm05	92.79	470	4e-130	920756	921088		Glyma05g01420.1	leucine-rich repeat family protein / protein kinase family protein
PvRGL136	Gm15	90.05	252	2e-65	16959308	16959518	Unknown	Glyma15g19600.1	protein kinase, putative
PvRGL136	Gm09	88.15	220	9e-56	7159767	7159977		Glyma09g08110.1	protein kinase, putative
PvRGL137	Gm20	90.3	323	6e-86	16200588	16200855	Pv8	Glyma20g11530.1	CERK1 (CHITIN ELICITOR RECEPTOR KINASE 1); kinase/ receptor signaling protein/ transmembrane receptor protein kinase
PvRGL137	Gm02	90.32	113	1e-22	48550161	48550253		Glyma02g43860.1	CERK1 (CHITIN ELICITOR RECEPTOR KINASE 1); kinase/ receptor signaling protein/ transmembrane receptor protein kinase
PvRGL138	Gm18	90.91	454	2e-125	52116638	52116276	Pv8	Glyma18g42810.1	protein kinase family protein
PvRGL138	Gm07	90.58	442	9e-122	17778726	17778366		Glyma07g18020.2	protein kinase family protein
PvRGL139	Gm18	91.76	975	0	1863207	1863945	Pv1	Glyma18g02850.1	MRH1 (morphogenesis of root hair 1); ATP binding / protein binding / protein kinase/ protein serine/threonine kinase/ protein tyrosine kinase
PvRGL139	Gm11	91.23	938	0	37214372	37213633		Glyma11g35570.1	MRH1 (morphogenesis of root hair 1); ATP binding / protein binding / protein kinase/ protein serine/threonine kinase/ protein tyrosine kinase
PvRGL140	Gm06	83.67	238	2e-60	6286243	6286583	Pv9	Glyma06g08610.1	ATPERK1 (PROLINE EXTENSIN-LIKE RECEPTOR KINASE 1); ATP binding / protein kinase
PvRGL140	Gm04	87.9	161	3e-37	6662070	6662226		Glyma04g08490.1	ATPERK1 (PROLINE EXTENSIN-LIKE RECEPTOR KINASE 1); ATP binding / protein kinase
PvRGL141	Gm02	88.48	507	1e-141	5675011	5674527	Unknown	Glyma02g07110.1	MLO12 (MILDEW RESISTANCE LOCUS O 12); calmodulin binding
PvRGL141	Gm16	84.48	369	8e-100	30291289	30290795		Glyma16g26100.1	MLO12 (MILDEW RESISTANCE LOCUS O 12); calmodulin binding
PvRGL142	Gm13	90.88	880	0	25351733	25352449	Pv7	Glyma13g21820.1	leucine-rich repeat family protein / protein kinase family protein
PvRGL142	Gm10	89.72	821	0	6802006	6802737		Glyma10g08010.1	leucine-rich repeat family protein / protein kinase family protein
PvRGL143	Gm11	93.25	1031	0	36311890	36311180	Pv1	Glyma11g34490.1	protein kinase-related
PvRGL143	Gm18	90.86	890	0	2663043	2663751		Glyma18g03860.1	protein kinase-related
PvRGL144	Gm03	92.11	206	3e-51	38463869	38463718	Pv1	Glyma03g30520.1	protein kinase, putative
PvRGL144	Gm19	92.75	194	1e-47	41069841	41069978		Glyma19g33440.1	protein kinase, putative
PvRGL145	Gm07	96.75	212	3e-53	38633645	38633767	Pv3	Glyma07g33690.1	protein kinase family protein
PvRGL145	Gm02	95.93	204	8e-51	9612977	9613099		Glyma02g11430.1	protein kinase family protein
PvRGL146	Gm02	89.69	666	0	48412497	48411926	Pv8	Glyma02g43650.1	kinase
PvRGL146	Gm14	85.91	258	2e-66	3719503	3719800		Glyma14g05280.1	kinase
PvRGL147	Gm11	83.77	343	5e-92	31514	32012	Unknown	Glyma11g00240.1	leucine-rich repeat family protein
PvRGL147	Gm01	81.16	202	1e-49	5577499	5577912		Glyma01g45570.1	leucine-rich repeat family protein
PvRGL148	Gm20	94.82	303	4e-80	45250698	45250890	Unknown	Glyma20g37330.1	EDR1 (ENHANCED DISEASE RESISTANCE 1); MAP kinase kinase kinase/ kinase/ protein serine/threonine/tyrosine kinase
PvRGL148	Gm10	95.51	289	6e-76	38769093	38768916		Glyma10g30070.1	EDR1 (ENHANCED DISEASE RESISTANCE 1); MAP kinase kinase kinase/ kinase/ protein serine/threonine/tyrosine kinase
PvRGL149	Gm03	89.45	1191	0	28839586	28838539	Unknown	Glyma03g22510.1	RLK1 (RECEPTOR-LIKE PROTEIN KINASE 1); ATP binding / carbohydrate binding / kinase/ protein kinase/ protein serine/threonine kinase/ protein tyrosine kinase/ sugar binding
PvRGL149	Gm15	88.84	1181	0	47036271	47035181		Glyma15g40080.1	RLK1 (RECEPTOR-LIKE PROTEIN KINASE 1); ATP binding / carbohydrate binding / kinase/ protein kinase/ protein serine/threonine kinase/ protein tyrosine kinase/ sugar binding
PvRGL150	Gm13	87.35	910	0	26986375	26987307	Unknown	Glyma13g23610.1	RLK1 (RECEPTOR-LIKE PROTEIN KINASE 1); ATP binding / carbohydrate binding / kinase/ protein kinase/ protein serine/threonine kinase/ protein tyrosine kinase/ sugar binding
PvRGL150	No hits							N/A
PvRGL151	Gm03	92.41	654	0	272192	271719	Unknown	Glyma03g00520.1	S-locus lectin protein kinase family protein
PvRGL151	Gm07	91.79	613	3e-173	14635111	14635573		Glyma07g14810.1	ATP binding / carbohydrate binding / kinase/ protein kinase/ protein serine/threonine kinase/ protein tyrosine kinase/ sugar binding
PvRGL152	Gm13	81.19	149	1e-33	11395312	11395614	Pv1	Glyma13g09820.1	receptor serine/threonine kinase, putative
PvRGL152	Gm17	80.79	139	9e-31	36368791	36369092		Glyma17g32830.1	receptor serine/threonine kinase, putative
PvRGL153	Gm18	93.88	1681	0	60779398	60778271	Pv8	Glyma18g52050.1	leucine-rich repeat transmembrane protein kinase, putative
PvRGL153	Gm02	93.62	1657	0	8656169	8657296		Glyma02g10770.1	leucine-rich repeat transmembrane protein kinase, putative
PvRGL154	Gm09	94.63	319	2e-85	41238407	41238611	Unknown	Glyma09g34980.1	protein kinase, putative
PvRGL154	Gm01	93.17	295	3e-78	47930437	47930641		Glyma01g35430.1	protein kinase, putative
PvRGL155	Gm05	90.86	428	8e-118	33553572	33553240	Pv2	Glyma05g27650.1	leucine-rich repeat family protein / protein kinase family protein
PvRGL155	Gm08	88.6	373	4e-101	7725584	7725252		Glyma08g10640.1	leucine-rich repeat family protein / protein kinase family protein
PvRGL156	Gm16	92.17	991	0	36105821	36106548	Unknown	Glyma16g33010.1	leucine-rich repeat transmembrane protein kinase, putative
PvRGL156	Gm09	89.97	864	0	35194237	35194964		Glyma09g28190.1	leucine-rich repeat transmembrane protein kinase, putative
PvRGL157	Gm12	90.34	289	4e-76	22316104	22316341	Pv11	Glyma12g20840.1	ATP binding / protein kinase/ protein serine/threonine kinase/ protein tyrosine kinase/ sugar binding
PvRGL157	Gm06	87.2	268	1e-69	43454849	43454561		Glyma06g40880.1	S-locus protein kinase, putative
PvRGL158	Gm15	94.12	696	0	8904778	8905236	Pv6	Glyma15g12010.1	HT1 (high leaf temperature 1); kinase/ protein serine/threonine/tyrosine kinase
PvRGL158	Gm09	93.68	680	0	718324	718782		Glyma09g01190.1	HT1 (high leaf temperature 1); kinase/ protein serine/threonine/tyrosine kinase
PvRGL159	Gm15	95.86	280	2e-73	45615581	45615413	Unknown	Glyma15g39040.1	protein kinase family protein
PvRGL159	Gm13	97.08	240	2e-61	35467381	35467517		Glyma13g33740.1	protein kinase family protein
PvRGL160	Gm18	90.49	375	7e-102	3089343	3089647	Unknown	Glyma18g04340.1	APK1B; ATP binding / kinase/ protein kinase/ protein serine/threonine kinase/ protein tyrosine kinase
PvRGL160	Gm11	90.49	375	7e-102	35828044	35827740		N/A
PvRGL161	Gm14	94.44	638	0	36113343	36113756	Unknown	Glyma14g29360.1	leucine-rich repeat transmembrane protein kinase, putative
PvRGL161	Gm13	93.48	607	9e-172	9610447	9610034		Glyma13g08870.1	ATGSTF12 (ARABIDOPSIS THALIANA GLUTATHIONE S-TRANSFERASE PHI 12); glutathione transferase
PvRGL162	Gm14	87.93	577	2e-162	5643917	5643341	Pv8	Glyma14g07460.1	APK1A; kinase/ protein serine/threonine kinase
PvRGL162	Gm02	91.56	404	1e-110	46606700	46607007		Glyma02g41490.1	APK1A; kinase/ protein serine/threonine kinase
PvRGL163	Gm13	94.52	226	6e-57	42636296	42636151	Pv5	Glyma13g42760.1	protein kinase family protein
PvRGL163	Gm15	92.81	216	6e-54	1838076	1838228		Glyma15g02680.1	protein kinase family protein
PvRGL164	Gm07	84.48	295	3e-78	8926153	8925761	Pv10	Glyma07g10680.1	receptor serine/threonine kinase, putative
PvRGL164	Gm09	84.39	234	1e-59	38095362	38095675		Glyma09g31370.1	protein kinase, putative
PvRGL165	Gm04	92.02	1332	0	7558953	7557964	Unknown	Glyma04g09370.1	leucine-rich repeat transmembrane protein kinase, putative
PvRGL165	Gm06	91.52	1292	0	7044047	7043058		Glyma06g09510.1	leucine-rich repeat transmembrane protein kinase, putative
PvRGL166	Gm02	90.22	876	0	48462646	48461912	Pv8	Glyma02g43710.1	protein kinase family protein / peptidoglycan-binding LysM domain-containing protein
PvRGL166	Gm15	88.17	468	7e-130	30584963	30585410		Glyma15g28000.1	protein kinase family protein / peptidoglycan-binding LysM domain-containing protein
PvRGL167	Gm18	92.86	1285	0	54336065	54336988	Pv8	Glyma18g44600.1	leucine-rich repeat transmembrane protein kinase, putative
PvRGL167	Gm09	91.99	1213	0	45853915	45854837		Glyma09g41110.1	leucine-rich repeat transmembrane protein kinase, putative
PvRGL168	Gm17	90.53	234	3e-59	36644092	36643903	Pv1	Glyma17g33040.1	ATP binding / kinase/ protein kinase/ protein serine/threonine kinase/ protein tyrosine kinase
PvRGL168	Gm14	96.24	224	3e-56	13047297	13047429		Glyma14g13490.1	ATP binding / kinase/ protein kinase/ protein serine/threonine kinase/ protein tyrosine kinase
PvRGL169	Gm07	92.01	389	3e-106	30393832	30393545	Pv2	Glyma07g27390.1	TMK1 (TRANSMEMBRANE KINASE 1); transmembrane receptor protein serine/threonine kinase
PvRGL169	Gm08	89.4	248	8e-64	3789934	3789718		Glyma08g05340.1	TMK1 (TRANSMEMBRANE KINASE 1); transmembrane receptor protein serine/threonine kinase
PvRGL170	Gm14	89	757	0	11722873	11723554	Pv1	Glyma14g12790.1	kinase
PvRGL170	Gm17	88.86	749	0	37335923	37335242		Glyma17g33440.1	kinase
PvRGL171	Gm07	88.79	815	0	6326609	6327357	Unknown	Glyma07g07650.1	protein kinase family protein / U-box domain-containing protein
PvRGL171	Gm03	88.68	805	0	842342	843083		Glyma03g01110.1	protein kinase family protein / U-box domain-containing protein
PvRGL172	Gm17	90.91	486	4e-135	40463210	40463594	Pv1	Glyma17g36510.2	protein kinase family protein
PvRGL172	Gm14	91.34	482	6e-134	6597033	6597413		Glyma14g08600.1	protein kinase family protein
PvRGL173	Gm19	81.28	198	1e-48	5166577	5166997	Pv4	Glyma07g34470.1	GSO1 (GASSHO1); ATP binding / protein binding / protein kinase/ protein serine/threonine kinase/ protein tyrosine kinase
PvRGL173	Gm07	82.97	176	5e-42	39421942	36422217		N/A
PvRGL174	Gm10	91.21	307	3e-81	47460593	47460355	Pv7	Glyma10g39880.1	CRK10 (CYSTEINE-RICH RLK10); ATP binding / kinase/ protein kinase/ protein serine/threonine kinase/ protein tyrosine kinase
PvRGL174	Gm20	92.02	287	3e-75	36825580	36825792		Glyma20g27770.1	CRK10 (CYSTEINE-RICH RLK10); ATP binding / kinase/ protein kinase/ protein serine/threonine kinase/ protein tyrosine kinase
PvRGL175	Gm09	97.33	464	2e-128	45676725	45676986	Pv8	Glyma09g40880.1	ATP binding / kinase/ protein serine/threonine kinase
PvRGL175	Gm18	96.56	448	1e-123	54709341	54709080		Glyma18g44950.1	ATP binding / kinase/ protein serine/threonine kinase
PvRGL176	Gm12	91.99	735	0	36729538	36728993	Pv5	Glyma12g33450.1	HSL1 (HAESA-Like 1); ATP binding / kinase/ protein serine/threonine kinase
PvRGL176	Gm13	91.39	710	0	38184505	38185050		Glyma13g36990.1	HSL1 (HAESA-Like 1); ATP binding / kinase/ protein serine/threonine kinase
PvRGL177	Gm02	92.75	194	6e-48	12882992	12883129	Pv3	Glyma02g14310.1	PERK10 (PROLINE-RICH EXTENSIN-LIKE RECEPTOR KINASE 10); ATP binding / protein kinase/ protein serine/threonine kinase/ protein tyrosine kinase
PvRGL177	Gm01	92.25	194	6e-48	29700190	29700331		Glyma01g23180.1	ATP binding / protein kinase/ protein serine/threonine kinase
PvRGL178	Gm11	95.85	353	4e-95	33296698	33296483	Unknown	Glyma11g31990.1	protein kinase family protein
PvRGL178	Gm18	84.16	155	2e-35	4006655	4006874		Glyma18g05240.1	protein kinase family protein
PvRGL179	Gm14	89.7	577	7e-163	3664225	3663731	Pv8	Glyma14g05240.1	kinase
PvRGL179	Gm02	88.13	363	2e-98	48402326	48402700		Glyma02g43650.1	kinase
PvRGL180	Gm10	90.12	680	0	1118929	1119523	Unknown	Glyma10g01520.1	protein kinase family protein
PvRGL180	Gm02	92.33	537	1e-150	1072224	1072614		Glyma02g01480.1	protein kinase family protein
PvRGL181	Gm12	83.22	198	1e-48	5617775	5618078	Pv11	Glyma12g07960.1	protein kinase, putative
PvRGL181	Gm11	81.58	159	1e-36	11130456	11130153		Glyma11g15490.1	protein kinase, putative
PvRGL182	Gm09	93.89	343	8e-93	1974923	1974695	Pv6	Glyma09g02860.1	protein kinase family protein
PvRGL182	No hits							N/A
PvRGL183	Gm15	94.56	371	6e-101	4931288	4931526	Pv6	Glyma15g07080.1	ARK3 (A. THALIANA RECEPTOR KINASE 3); kinase/ transmembrane receptor protein serine/threonine kinase
PvRGL183	Gm13	93.31	347	9e-94	34477487	34477249		Glyma13g32250.1	ARK3 (A. THALIANA RECEPTOR KINASE 3); kinase/ transmembrane receptor protein serine/threonine kinase
PvRGL184	Gm08	94.93	218	4e-55	9594251	9594388	Unknown	Glyma08g13150.1	protein kinase, putative
PvRGL184	Gm05	92.75	194	6e-48	35456350	35456487		Glyma05g30030.1	protein kinase, putative
PvRGL185	Gm15	92.83	335	9e-90	5504016	5503780	Pv6	Glyma15g07820.2	protein kinase family protein
PvRGL185	Gm13	91.14	303	3e-80	33915699	33915935		Glyma13g31490.1	protein kinase family protein
PvRGL186	Gm19	92.54	272	1e-70	44687655	44687855	Pv1	Glyma19g37570.2	CTR1 (CONSTITUTIVE TRIPLE RESPONSE 1); kinase/ protein binding / protein serine/threonine kinase/ protein serine/threonine/tyrosine kinase
PvRGL186	Gm03	98.52	252	1e-64	42199972	42200106		Glyma03g34890.1	CTR1 (CONSTITUTIVE TRIPLE RESPONSE 1); kinase/ protein binding / protein serine/threonine kinase/ protein serine/threonine/tyrosine kinase
PvRGL187	Gm17	90.76	541	6e-152	11140489	11140921	Pv3	Glyma17g14390.1	leucine-rich repeat transmembrane protein kinase, putative
PvRGL187	Gm05	89.84	509	2e-142	3011961	3012393		Glyma05g03910.1	leucine-rich repeat transmembrane protein kinase, putative
PvRGL188	Gm04	88.79	634	7e-180	4266417	4265838	Pv9	Glyma04g05600.1	kinase
PvRGL188	Gm17	83.1	228	1e-57	37335382	37335736		Glyma17g33440.1	kinase
PvRGL189	Gm05	92.72	502	5e-140	31890714	31890358	Pv2	Glyma05g25830.1	FLS2 (FLAGELLIN-SENSITIVE 2); ATP binding / kinase/ protein binding / protein serine/threonine kinase/ transmembrane receptor protein serine/threonine kinase
PvRGL189	Gm08	92.1	498	8e-139	6279969	6279603		Glyma08g08810.1	FLS2 (FLAGELLIN-SENSITIVE 2); ATP binding / kinase/ protein binding / protein serine/threonine kinase/ transmembrane receptor protein serine/threonine kinase
PvRGL190	Gm15	91.3	357	3e-96	5289473	5289198	Pv6	Glyma15g07520.1	SRF3 (STRUBBELIG-RECEPTOR FAMILY 3); ATP binding / kinase/ protein serine/threonine kinase
PvRGL190	Gm13	89.49	317	2e-84	34139261	34139536		Glyma13g31780.1	SRF3 (STRUBBELIG-RECEPTOR FAMILY 3); ATP binding / kinase/ protein serine/threonine kinase
PvRGL191	Gm20	92.83	1005	0	35235334	35236044	Pv7	Glyma20g25570.1	leucine-rich repeat transmembrane protein kinase, putative
PvRGL191	Gm10	92.41	981	0	48687498	48686788		Glyma10g41650.1	leucine-rich repeat transmembrane protein kinase, putative
PvRGL192	Gm13	91.13	745	0	38365510	38364928	Pv5	Glyma13g37210.1	lectin protein kinase, putative
PvRGL192	Gm12	91.21	628	3e-178	36580631	36581119		Glyma12g33240.1	lectin protein kinase, putative
PvRGL193	Gm07	89.37	607	9e-172	17700643	17700108	Pv8	Glyma07g17910.1	leucine-rich repeat transmembrane protein kinase, putative
PvRGL193	Gm08	89.29	159	7e-37	43992658	43992519		N/A
PvRGL194	Gm05	91.42	303	2e-80	32930976	32930744	Pv2	Glyma05g27050.1	protein kinase family protein
PvRGL194	Gm08	90.39	280	3e-73	7204413	7204185		Glyma08g10030.1	protein kinase family protein
PvRGL195	Gm12	94.77	270	1e-70	19643931	19643760	Pv11	Glyma12g18950.1	protein kinase family protein
PvRGL195	Gm06	94.15	260	1e-67	35118364	35118194		Glyma06g33920.1	protein kinase family protein
PvRGL196	Gm02	87.71	710	0	40535042	40534327	Unknown	Glyma02g35550.1	leucine-rich repeat protein kinase, putative
PvRGL196	Gm10	90.48	702	0	9437350	9437927		Glyma10g09990.1	TMK1 (TRANSMEMBRANE KINASE 1); transmembrane receptor protein serine/threonine kinase
PvRGL197	Gm03	88.37	228	4e-58	7133699	7133485	Unknown	Glyma03g06950.1	disease resistance protein (TIR-NBS-LRR class), putative
PvRGL197	Gm01	90.63	198	4e-49	36686217	36686058		Glyma01g27440.1	RPP5 (RECOGNITION OF PERONOSPORA PARASITICA 5); nucleotide binding
PvRGL198	Gm01	91.75	258	6e-67	55542274	55542081	Unknown	Glyma01g45170.4	CRK10 (CYSTEINE-RICH RLK10); ATP binding / kinase/ protein kinase/ protein serine/threonine kinase/ protein tyrosine kinase
PvRGL198	No hits							N/A
PvRGL199	Gm15	94.47	335	2e-90	9770207	9769991	Pv6	Glyma15g13100.1	leucine-rich repeat family protein / protein kinase family protein
PvRGL199	Gm09	93.46	313	8e-84	1471397	1471184		Glyma09g02190.1	leucine-rich repeat family protein / protein kinase family protein
PvRGL200	Gm03	93.97	174	4e-42	32254282	32254167	Pv10	Glyma03g25210.1	protein kinase, putative
PvRGL200	Gm07	93.81	168	3e-40	12159409	12159521		Glyma07g13440.1	protein kinase, putative
PvRGL201	Gm13	85.33	406	3e-111	29717892	29718439	Unknown	Glyma13g26530.1	disease resistance protein (NBS-LRR class), putative
PvRGL201	Gm15	85.05	167	5e-39	42390479	42390269		Glyma15g36930.1	disease resistance protein (NBS-LRR class), putative
PvRGL202	Gm03	95	444	2e-122	38198925	38199204	Pv1	Glyma03g30260.1	protein kinase, putative
PvRGL202	Gm19	93.21	404	1e-110	40798014	40798293		Glyma19g33180.1	protein kinase, putative
PvRGL203	Gm12	92.02	287	2e-75	3156456	3156244	Pv11	Glyma12g04780.1	protein kinase family protein
PvRGL203	Gm11	92.02	287	2e-75	8963822	8963610		Glyma11g12570.1	protein kinase family protein
PvRGL204	Gm04	94.51	281	6e-74	1538611	1538792	Unknown	Glyma04g02220.2	protein kinase family protein
PvRGL204	Gm15	86.96	87.7	2e-15	22488314	22488405		N/A
PvRGL205	Gm14	84.71	182	8e-44	2251416	2251657	Pv8	N/A
PvRGL205	Gm02	82.48	155	2e-35	49639475	49639748		Glyma02g45350.1	CAM7 (CALMODULIN 7); calcium ion binding
PvRGL206	Gm13	91.67	1548	0	42102764	42103919	Pv5	Glyma13g41940.1	ACR4 (ARABIDOPSIS CRINKLY4); kinase/ transmembrane receptor protein kinase
PvRGL206	Gm15	91.9	1463	0	2403880	2402804		Glyma15g03450.1	ACR4 (ARABIDOPSIS CRINKLY4); kinase/ transmembrane receptor protein kinase
PvRGL207	Gm17	96.69	260	6e-67	8395506	8395656	Pv3	N/A
PvRGL207	Gm10	96.3	137	6e-30	33995886	33995806		Glyma10g15170.1	protein kinase family protein
PvRGL208	Gm06	86.14	343	5e-92	16644101	16643671	Unknown	Glyma06g20210.1	leucine-rich repeat family protein / protein kinase family protein
PvRGL208	Gm04	92.15	329	7e-88	40489199	40489440		Glyma04g34360.1	leucine-rich repeat family protein / protein kinase family protein
PvRGL209	Gm20	86.87	371	2e-100	3860503	3860079	Unknown	Glyma20g03920.1	VIK (VH1-INTERACTING KINASE); ATP binding / protein kinase/ protein serine/threonine/tyrosine kinase
PvRGL209	Gm07	87.34	349	7e-94	40643623	40643225		Glyma07g35460.1	VIK (VH1-INTERACTING KINASE); ATP binding / protein kinase/ protein serine/threonine/tyrosine kinase
PvRGL210	Gm14	91.05	1209	0	46091145	46092094	Unknown	Glyma14g36810.1	lectin protein kinase family protein
PvRGL210	Gm02	90.91	1197	0	44009870	44010826		Glyma02g38650.1	lectin protein kinase family protein
PvRGL211	Gm13	95.88	442	4e-122	43761288	43761022	Unknown	Glyma13g44280.1	protein kinase, putative
PvRGL211	Gm15	95.86	440	2e-121	598358	598623		Glyma15g00990.1	protein kinase, putative
PvRGL212	Gm05	91.71	735	0	28878111	28878665	Pv3	Glyma05g23260.1	BAM1 (BARELY ANY MERISTEM 1); ATP binding / kinase/ protein serine/threonine kinase
PvRGL212	Gm17	91.68	731	0	13577740	13577188		Glyma17g16780.1	BAM1 (BARELY ANY MERISTEM 1); ATP binding / kinase/ protein serine/threonine kinase
PvRGL213	Gm15	97.32	264	2e-68	8706202	8706054	Pv6	Glyma15g11820.1	SRF8 (STRUBBELIG-RECEPTOR FAMILY 8); ATP binding / kinase/ protein binding / protein kinase/ protein serine/threonine kinase/ protein tyrosine kinase
PvRGL213	Gm09	97.32	264	2e-68	523286	523138		Glyma09g00970.1	SRF8 (STRUBBELIG-RECEPTOR FAMILY 8); ATP binding / kinase/ protein binding / protein kinase/ protein serine/threonine kinase/ protein tyrosine kinase
PvRGL214	Gm04	91.46	412	2e-113	7592749	7592434	Unknown	Glyma04g09380.1	LRR XI-23; ATP binding / kinase/ protein kinase/ protein serine/threonine kinase
PvRGL214	Gm06	90.51	389	2e-106	7072959	7072644		Glyma06g09520.1	LRR XI-23; ATP binding / kinase/ protein kinase/ protein serine/threonine kinase
PvRGL215	Gm13	92.34	287	2e-75	29045959	29046167	Unknown	Glyma13g25820.1	CRK10 (CYSTEINE-RICH RLK10); ATP binding / kinase/ protein kinase/ protein serine/threonine kinase/ protein tyrosine kinase
PvRGL215	Gm15	90.91	264	2e-68	41084254	41084046		Glyma15g36060.1	CRK10 (CYSTEINE-RICH RLK10); ATP binding / kinase/ protein kinase/ protein serine/threonine kinase/ protein tyrosine kinase
PvRGL216	Gm18	84.71	238	1e-60	59749427	59749115	Pv8	Glyma18g50690.1	protein kinase family protein
PvRGL216	Gm08	84.85	129	9e-28	21563735	21563899		Glyma08g27220.1	protein kinase, putative
PvRGL217	Gm05	91.69	398	1e-108	37451524	37451824	Unknown	Glyma05g32510.1	MAP3KA; ATP binding / kinase/ protein kinase/ protein serine/threonine kinase
PvRGL217	Gm08	89.04	335	2e-89	12221008	12221308		Glyma08g16670.1	MAP3KA; ATP binding / kinase/ protein kinase/ protein serine/threonine kinase
PvRGL218	Gm08	94.72	385	6e-105	46391956	46391711	Unknown	Glyma08g47570.1	PBS1 (avrPphB susceptible 1); kinase/ protein serine/threonine kinase
PvRGL218	Gm20	89.13	254	2e-65	46702440	46702669		Glyma20g39370.2	PBS1 (avrPphB susceptible 1); kinase/ protein serine/threonine kinase
PvRGL219	Gm14	97.04	236	7e-60	45287083	45287217	Unknown	Glyma14g36140.1	serine/threonine protein kinase, putative
PvRGL219	Gm02	94.81	212	1e-52	43204997	43205131		Glyma02g37910.1	serine/threonine protein kinase, putative
PvRGL220	Gm08	95.93	613	3e-173	14557117	14557485	Pv6	Glyma08g19270.1	BAK1 (BRI1-ASSOCIATED RECEPTOR KINASE); kinase/ protein binding / protein heterodimerization/ protein serine/threonine kinase
PvRGL220	Gm15	95.66	605	8e-171	4055189	4054821		Glyma15g05730.1	BAK1 (BRI1-ASSOCIATED RECEPTOR KINASE); kinase/ protein binding / protein heterodimerization/ protein serine/threonine kinase
PvRGL221	Gm07	91.76	559	3e-157	8640977	8640553	Pv10	Glyma07g10340.1	protein kinase family protein
PvRGL221	Gm09	89.78	161	3e-37	38240369	38240505		N/A
PvRGL222	Gm04	91.24	1090	0	38163498	38164352	Unknown	Glyma04g32920.1	leucine-rich repeat transmembrane protein kinase, putative
PvRGL222	Gm06	91.47	1074	0	17894928	17894098		Glyma06g21310.1	leucine-rich repeat transmembrane protein kinase, putative
PvRGL223	Gm04	88.41	771	0	23896564	23897288	Unknown	Glyma04g20870.1	protein kinase family protein
PvRGL223	Gm06	87.35	735	0	22208284	22207518		Glyma06g24620.1	protein kinase family protein
PvRGL224	Gm09	94.14	773	0	7574425	7574953	Unknown	Glyma09g08380.1	protein kinase family protein / C-type lectin domain-containing protein
PvRGL224	Gm15	93.52	741	0	17595270	17595794		Glyma15g20020.1	protein kinase family protein / C-type lectin domain-containing protein
PvRGL225	Gm14	93.21	914	0	45992311	45992943	Unknown	Glyma14g36630.1	leucine-rich repeat transmembrane protein kinase, putative
PvRGL225	Gm02	93.05	906	0	43860264	43859632		Glyma02g38440.1	leucine-rich repeat transmembrane protein kinase, putative
PvRGL226	Gm15	93.98	325	1e-86	19924257	19924042	Unknown	Glyma15g21610.1	protein kinase family protein
PvRGL226	Gm09	87.61	303	4e-80	9618188	9617855		Glyma09g09750.1	protein kinase family protein
PvRGL227	Gm01	95.08	615	1e-173	12919426	12919811	Pv3	Glyma01g10100.1	NIK1 (NSP-INTERACTING KINASE 1); kinase
PvRGL227	Gm02	94.56	599	7e-169	12652354	12651969		Glyma02g14160.1	NIK2 (NSP-INTERACTING KINASE 2); ATP binding / protein binding / protein kinase/ protein serine/threonine kinase
PvRGL228	Gm16	93.01	551	1e-154	3521237	3521622	Pv1	Glyma16g04130.1	leucine-rich repeat transmembrane protein kinase, putative
PvRGL228	Gm19	92.23	527	2e-147	36931604	36931219		Glyma19g29370.1	leucine-rich repeat transmembrane protein kinase, putative
PvRGL229	Gm13	88.17	529	3e-148	30619815	30620321	Unknown	Glyma13g27440.1	DRT100 (DNA-DAMAGE REPAIR/TOLERATION 100); nucleotide binding / protein binding
PvRGL229	Gm12	86.74	492	6e-137	39781605	39782132		Glyma12g36740.1	DRT100 (DNA-DAMAGE REPAIR/TOLERATION 100); nucleotide binding / protein binding
PvRGL230	Gm06	91.13	476	5e-132	4229221	4228850	Pv9	Glyma06g05900.3	ER (ERECTA); transmembrane receptor protein kinase
PvRGL230	Gm04	89.25	420	2e-115	4508897	4508526		Glyma04g05910.1	ER (ERECTA); transmembrane receptor protein kinase
PvRGL231	Gm16	93.86	585	7e-165	5003394	5003004	Pv1	Glyma16g05660.1	PBS1 (avrPphB susceptible 1); kinase/ protein serine/threonine kinase
PvRGL231	Gm19	93.61	577	2e-162	34311960	34311570		Glyma19g27110.1	PBS1 (avrPphB susceptible 1); kinase/ protein serine/threonine kinase
PvRGL232	Gm10	91.18	480	3e-133	48071475	48071102	Pv7	Glyma10g40780.1	leucine-rich repeat transmembrane protein kinase, putative
PvRGL232	Gm20	90.91	472	8e-131	35955672	35956045		Glyma20g26510.1	leucine-rich repeat transmembrane protein kinase, putative
PvRGL233	Gm09	94.63	666	0	39959696	39960123	Unknown	Glyma09g33510.1	leucine-rich repeat protein kinase, putative
PvRGL233	Gm01	92.89	654	0	2006579	2006116		Glyma01g02460.1	kinase
PvRGL234	Gm20	91.12	977	0	35236831	35237604	Pv7	Glyma20g25570.1	leucine-rich repeat transmembrane protein kinase, putative
PvRGL234	Gm10	90.51	973	0	48686003	48685204		Glyma10g41650.1	leucine-rich repeat transmembrane protein kinase, putative
PvRGL235	Gm12	90.09	1953	0	36009508	36007877	Pv5	Glyma12g32500.1	S-locus lectin protein kinase family protein
PvRGL235	Gm13	88.06	1687	0	38879738	38881365		Glyma13g37930.1	S-locus lectin protein kinase family protein
PvRGL236	Gm03	94.42	607	2e-171	40958320	40958713	Pv1	Glyma03g33370.1	protein kinase family protein
PvRGL236	Gm19	93.15	567	2e-159	43462159	43462552		Glyma19g36090.1	protein kinase family protein
PvRGL237	Gm04	95.39	737	0	41609027	41608572	Pv9	Glyma04g35270.1	HT1 (high leaf temperature 1); kinase/ protein serine/threonine/tyrosine kinase
PvRGL237	Gm06	95.18	722	0	15683163	15682709		Glyma06g19440.1	HT1 (high leaf temperature 1); kinase/ protein serine/threonine/tyrosine kinase
PvRGL238	Gm05	100	268	1e-69	5763355	5763489	Pv3	Glyma05g06140.1	BSK2 (BR-SIGNALING KINASE 2); ATP binding / binding / kinase/ protein kinase/ protein tyrosine kinase
PvRGL238	Gm17	98.52	252	6e-65	13137563	13137697		Glyma17g16420.1	BSK2 (BR-SIGNALING KINASE 2); ATP binding / binding / kinase/ protein kinase/ protein tyrosine kinase
PvRGL239	Gm02	88.93	603	3e-170	2894130	2893575	Unknown	Glyma02g03670.1	protein kinase family protein
PvRGL239	Gm01	88.39	579	5e-163	3553283	3553838		Glyma01g04080.1	protein kinase family protein
PvRGL240	Gm12	87.87	517	1e-144	39749736	39749229	Unknown	Glyma12g36690.1	BEN1; binding / catalytic/ coenzyme binding / oxidoreductase, acting on CH-OH group of donors
PvRGL240	Gm13	90.32	339	7e-91	30583102	30582824		Glyma13g27390.1	BEN1; binding / catalytic/ coenzyme binding / oxidoreductase, acting on CH-OH group of donors
PvRGL241	Gm12	92.42	488	9e-136	38317394	38317042	Pv5	Glyma12g35160.1	MLO11 (MILDEW RESISTANCE LOCUS O 11); calmodulin binding
PvRGL241	Gm13	91.57	464	1e-128	36811207	36811559		Glyma13g35390.2	MLO11 (MILDEW RESISTANCE LOCUS O 11); calmodulin binding
PvRGL242	Gm05	92.36	765	0	1498122	1497560	Pv3	Glyma05g02080.1	protein kinase, putative
PvRGL242	Gm17	90.36	387	5e-105	7340750	7341080		Glyma17g09830.1	protein kinase, putative
PvRGL243	Gm13	91.64	833	0	43761365	43761998	Pv5	Glyma13g44280.1	protein kinase, putative
PvRGL243	Gm15	92.14	827	0	598257	597647		Glyma15g00990.1	protein kinase, putative
PvRGL244	Gm12	92.39	254	3e-65	1377861	1377678	Unknown	Glyma12g02230.2	cinnamyl-alcohol dehydrogenase, putative (CAD)
PvRGL244	Gm18	83.33	119	1e-24	9116520	9116699		Glyma18g10270.1	cinnamyl-alcohol dehydrogenase, putative (CAD)
PvRGL245	Gm12	89.59	363	2e-98	5527335	5527022	Pv11	Glyma12g07870.1	protein kinase family protein
PvRGL245	Gm11	89.59	363	2e-98	11217920	11218233		Glyma11g15550.1	protein kinase family protein
PvRGL246	Gm07	94.77	569	3e-160	7303092	7302730	Pv10	Glyma07g08780.1	S-locus lectin protein kinase family protein
PvRGL246	Gm03	84.31	440	2e-121	260980	261578		Glyma03g00500.1	S-locus lectin protein kinase family protein
PvRGL247	Gm11	94.02	706	0	3239698	3239231	Pv2	Glyma11g04700.1	ATP binding / kinase/ protein serine/threonine kinase
PvRGL247	Gm01	93.8	698	0	52284144	52284611		Glyma01g40590.1	BAM1 (BARELY ANY MERISTEM 1); ATP binding / kinase/ protein serine/threonine kinase
PvRGL248	Gm15	93.38	440	2e-121	166974	166673	Pv3	Glyma15g00360.1	PEPR1 (PEP1 receptor 1); ATP binding / kinase/ protein binding / protein serine/threonine kinase
PvRGL248	Gm17	88.45	315	8e-84	3251643	3251341		N/A
PvRGL249	Gm01	89.06	367	3e-99	31409048	31408720	Unknown	Glyma01g24150.2	APK1A; kinase/ protein serine/threonine kinase
PvRGL249	Gm03	89.6	363	5e-98	11887159	11886834		Glyma03g09870.1	APK1A; kinase/ protein serine/threonine kinase
PvRGL250	Gm08	95.92	1261	0	2093909	2094668	Pv2	Glyma08g03010.2	serine/threonine/tyrosine kinase, putative
PvRGL250	Gm05	95.53	1237	0	40379327	40378568		Glyma05g36540.2	serine/threonine/tyrosine kinase, putative
PvRGL251	Gm08	86.71	408	9e-112	13920968	13920500	Pv5	Glyma08g18520.1	protein kinase family protein
PvRGL251	Gm15	89.16	406	4e-111	47426735	47427100		Glyma15g40440.1	protein kinase family protein
PvRGL252	Gm14	88.13	517	1e-144	1751909	1751413	Pv8	Glyma14g02770.1	disease resistance protein (TIR-NBS-LRR class), putative
PvRGL252	Gm02	86.07	385	1e-104	50082265	50082702		Glyma02g45970.1	disease resistance protein (TIR-NBS-LRR class), putative
PvRGL253	Gm05	93.22	341	3e-92	31891702	31891937	Pv2	Glyma05g25830.2	FLS2 (FLAGELLIN-SENSITIVE 2); ATP binding / kinase/ protein binding / protein serine/threonine kinase/ transmembrane receptor protein serine/threonine kinase
PvRGL253	Gm08	92.37	325	2e-87	6281116	6281351		Glyma08g08810.1	FLS2 (FLAGELLIN-SENSITIVE 2); ATP binding / kinase/ protein binding / protein serine/threonine kinase/ transmembrane receptor protein serine/threonine kinase
PvRGL254	Gm08	87.82	200	7e-50	21723675	21723871	Pv8	Glyma08g27420.1	FER (FERONIA); kinase/ protein kinase
PvRGL254	Gm18	86.8	184	4e-45	59709182	59708986		Glyma18g50680.1	FER (FERONIA); kinase/ protein kinase
PvRGL255	Gm15	91.67	270	3e-70	31958577	31958374	Unknown	Glyma15g28850.1	S-locus lectin protein kinase family protein
PvRGL255	Gm08	88.46	194	1e-47	9696946	9697127		Glyma08g13260.1	CES101 (CALLUS EXPRESSION OF RBCS 101); ATP binding / carbohydrate binding / kinase/ protein kinase/ protein serine/threonine kinase/ protein tyrosine kinase/ sugar binding
PvRGL256	Gm17	88.4	1435	0	9545646	9544294	Pv3	Glyma17g12680.1	protein kinase family protein
PvRGL256	Gm05	86.75	950	0	8269247	8270280		Glyma05g08300.1	protein kinase family protein
PvRGL257	Gm02	96.28	454	2e-125	858579	858311	Unknown	Glyma02g01150.1	serine/threonine protein kinase, putative
PvRGL257	Gm10	95.27	442	8e-122	884080	883806		Glyma10g01200.1	serine/threonine protein kinase, putative
PvRGL258	Gm06	85.59	688	0	7074658	7073840	Unknown	Glyma06g09520.1	LRR XI-23; ATP binding / kinase/ protein kinase/ protein serine/threonine kinase
PvRGL258	Gm04	84.62	624	1e-176	7594445	7593627		Glyma04g09380.1	LRR XI-23; ATP binding / kinase/ protein kinase/ protein serine/threonine kinase
PvRGL259	Gm09	85.66	418	9e-115	43174417	43173857	Pv8	Glyma09g37650.1	kinase
PvRGL259	Gm18	85.88	359	7e-97	59478377	59478800		Glyma18g50300.1	kinase
PvRGL260	Gm02	90.27	297	2e-78	48868393	48868140	Pv8	Glyma02g44250.1	leucine-rich repeat protein, putative
PvRGL260	Gm14	90.2	283	3e-74	3102305	3102556		Glyma14g04520.1	leucine-rich repeat protein, putative
PvRGL261	Gm16	89.09	422	5e-116	10030604	10030988	Unknown	Glyma16g10020.1	disease resistance protein (TIR-NBS-LRR class), putative
PvRGL261	Gm03	86.9	367	3e-99	28003210	28003606		Glyma03g22120.1	disease resistance protein (TIR-NBS-LRR class), putative
PvRGL262	Gm05	84.55	347	5e-93	8464460	8464945	Pv4	Glyma05g03360.1	disease resistance protein (NBS-LRR class), putative
PvRGL262	Gm13	83.73	319	1e-84	29226726	29227189		Glyma13g26000.1	disease resistance protein (NBS-LRR class), putative
PvRGL263	Gm11	92.18	884	0	36311474	36312125	Pv1	Glyma11g34490.1	protein kinase-related
PvRGL263	Gm18	90.04	557	2e-156	2663460	2662991		Glyma18g03860.1	protein kinase-related
PvRGL264	Gm09	90.41	888	0	40765668	40764894	Unknown	Glyma09g34380.1	RPM1 (RESISTANCE TO P. SYRINGAE PV MACULICOLA 1); nucleotide binding / protein binding
PvRGL264	Gm01	90.37	886	0	1019788	1020559		Glyma01g01400.1	RPM1 (RESISTANCE TO P. SYRINGAE PV MACULICOLA 1); nucleotide binding / protein binding
PvRGL265	Gm01	90.28	759	0	53443069	53443712	Unknown	Glyma01g42100.1	leucine-rich repeat transmembrane protein kinase, putative
PvRGL265	Gm11	90.69	710	0	2158848	2158273		Glyma11g03270.1	leucine-rich repeat transmembrane protein kinase, putative
PvRGL266	Gm01	82.29	504	2e-140	3458912	3459802	Unknown	Glyma01g03960.1	disease resistance protein (TIR-NBS-LRR class), putative
PvRGL266	No hits							N/A
PvRGL267	Gm17	88.06	765	0	36340920	36341671	Pv1	Glyma17g32720.1	protein kinase family protein / glycerophosphoryl diester phosphodiesterase family protein
PvRGL267	Gm14	87.53	733	0	13500876	13500125		Glyma14g13860.1	receptor serine/threonine kinase, putative
PvRGL268	Gm17	86.71	706	0	36313042	36312283	Pv1	Glyma17g32720.1	protein kinase family protein / glycerophosphoryl diester phosphodiesterase family protein
PvRGL268	Gm14	86.45	690	0	13499934	13500693		Glyma14g13860.1	receptor serine/threonine kinase, putative
PvRGL269	Gm04	94.2	307	3e-81	32426698	32426903	Pv11	Glyma04g28420.1	ATP binding / protein kinase/ protein serine/threonine kinase/ protein tyrosine kinase/ sugar binding
PvRGL269	Gm12	87.38	202	1e-49	22316646	22316434		Glyma12g17450.1	ATP binding / protein kinase/ protein serine/threonine kinase/ protein tyrosine kinase/ sugar binding
PvRGL270	Gm19	92.38	720	0	43965738	43965217	Pv1	Glyma19g36700.1	protein kinase, putative
PvRGL270	Gm03	90.86	656	0	41442765	41442244		Glyma03g33950.1	protein kinase, putative
PvRGL271	Gm20	89.06	214	3e-53	36843034	36843225	Pv7	Glyma20g27790.1	CRK10 (CYSTEINE-RICH RLK10); ATP binding / kinase/ protein kinase/ protein serine/threonine kinase/ protein tyrosine kinase
PvRGL271	Gm10	91.14	202	1e-49	17612028	17611871		Glyma10g15170.1	protein kinase family protein
PvRGL272	Gm20	90.58	472	5e-131	36788263	36787882	Pv7	Glyma20g27700.1	CRK10 (CYSTEINE-RICH RLK10); ATP binding / kinase/ protein kinase/ protein serine/threonine kinase/ protein tyrosine kinase
PvRGL272	Gm10	89.71	442	5e-122	47475949	47476327		Glyma10g39900.1	CRK10 (CYSTEINE-RICH RLK10); ATP binding / kinase/ protein kinase/ protein serine/threonine kinase/ protein tyrosine kinase
PvRGL273	Gm20	90.24	442	9e-122	15370625	15370260	Unknown	Glyma20g10920.1	APK2A (PROTEIN KINASE 2A); ATP binding / kinase/ protein kinase/ protein serine/threonine kinase
PvRGL273	Gm13	91.78	404	2e-110	4208583	4208886		Glyma13g03990.1	APK2A (PROTEIN KINASE 2A); ATP binding / kinase/ protein kinase/ protein serine/threonine kinase
PvRGL274	Gm02	90.16	515	7e-144	44241569	44241995	Unknown	Glyma02g38910.1	CRCK1 (CALMODULIN-BINDING RECEPTOR-LIKE CYTOPLASMIC KINASE 1); ATP binding / kinase/ protein kinase/ protein serine/threonine kinase
PvRGL274	Gm14	95.39	492	1e-136	46283455	46283758		Glyma14g36960.1	CRCK1 (CALMODULIN-BINDING RECEPTOR-LIKE CYTOPLASMIC KINASE 1); ATP binding / kinase/ protein kinase/ protein serine/threonine kinase
PvRGL275	Gm01	85.76	264	7e-68	3488371	3488063	Unknown	Glyma01g03980.1	NHL repeat-containing protein
PvRGL275	Gm05	85.96	236	2e-59	38775224	38774941		Glyma05g34420.1	semialdehyde dehydrogenase family protein
PvRGL276	Gm14	93.24	513	2e-143	867188	867542	Pv8	Glyma14g01520.1	kinase
PvRGL276	Gm02	90.66	488	1e-135	50890288	50889896		Glyma02g47230.1	kinase
PvRGL277	Gm20	84.56	208	2e-51	40058645	40058916	Pv5	Glyma20g31370.1	GSO1 (GASSHO1); ATP binding / protein binding / protein kinase/ protein serine/threonine kinase/ protein tyrosine kinase
PvRGL277	Gm15	80.46	208	2e-51	47544129	47543434		Glyma15g40540.1	disease resistance family protein
PvRGL278	Gm13	93.31	1802	0	36528824	36527585	Pv5	Glyma13g35020.1	leucine-rich repeat transmembrane protein kinase, putative
PvRGL278	Gm12	93.24	1782	0	38566322	38567561		Glyma12g35440.1	leucine-rich repeat transmembrane protein kinase, putative
PvRGL279	Gm11	100	355	1e-95	6171693	6171515	Unknown	Glyma11g08720.3	protein kinase family protein
PvRGL279	Gm01	100	355	1e-95	49087713	49087891		Glyma01g36630.1	protein kinase family protein
PvRGL280	Gm08	83.85	291	2e-76	19942712	19942292	Unknown	Glyma08g25600.1	leucine-rich repeat family protein / protein kinase family protein
PvRGL280	Gm09	85.9	196	7e-48	17596101	17596327		Glyma09g15200.1	leucine-rich repeat family protein / protein kinase family protein
PvRGL281	Gm19	91.4	755	0	3723435	3724035	Pv4	Glyma19g03710.1	RPK2 (RECEPTOR-LIKE PROTEIN KINASE 2); ATP binding / kinase/ protein serine/threonine kinase
PvRGL281	Gm13	89.88	718	0	6488711	6489347		Glyma13g06210.1	RPK2 (RECEPTOR-LIKE PROTEIN KINASE 2); ATP binding / kinase/ protein serine/threonine kinase
PvRGL282	Gm07	91.62	1132	0	8967907	8968765	Pv10	Glyma07g10730.2	ATP binding / kinase/ protein kinase/ protein serine/threonine kinase/ protein tyrosine kinase
PvRGL282	Gm09	90.52	999	0	38037404	38036593		Glyma09g31290.2	serine/threonine protein kinase family protein
PvRGL283	Gm18	92.27	1505	0	57662042	57663137	Pv8	Glyma18g48170.1	leucine-rich repeat family protein / protein kinase family protein
PvRGL283	Gm09	92.09	1489	0	43624464	43625559		Glyma09g38220.2	leucine-rich repeat family protein / protein kinase family protein
PvRGL284	Gm19	87.05	365	1e-98	49826879	49826494	Unknown	Glyma19g44370.3	BAN (BANYULS); oxidoreductase
PvRGL284	Gm03	86.01	333	5e-89	47154233	47153848		Glyma03g41740.1	BAN (BANYULS); oxidoreductase
PvRGL285	Gm10	91.02	1739	0	45539359	45540745	Pv7	Glyma10g37590.1	protein kinase family protein
PvRGL285	Gm20	92.54	1657	0	38896819	38895615		Glyma20g30170.1	protein kinase family protein
PvRGL286	Gm14	86.07	315	1e-83	1240008	1239650	Pv8	Glyma14g01910.1	AtRLP35 (Receptor Like Protein 35); kinase/ protein binding
PvRGL286	Gm16	84.91	266	8e-69	32364738	32364401		Glyma16g28410.1	AtRLP7 (Receptor Like Protein 7); kinase/ protein binding
PvRGL287	Gm12	92.82	1199	0	9330320	9331169	Pv11	Glyma12g11260.1	S-locus lectin protein kinase family protein
PvRGL287	Gm06	92.33	1166	0	48342948	48342102		Glyma06g45590.1	S-locus lectin protein kinase family protein
PvRGL288	Gm13	84.13	319	5e-85	6721739	6722179	Pv4	Glyma13g06630.1	FER (FERONIA); kinase/ protein kinase
PvRGL288	Gm19	85.19	131	2e-28	4239326	4239165		Glyma19g04140.1	FER (FERONIA); kinase/ protein kinase
PvRGL289	Gm13	88.56	1128	0	41886725	41885677	Pv5	Glyma13g41650.1	leucine-rich repeat family protein
PvRGL289	Gm15	90.54	365	1e-98	2635813	2636108		N/A
PvRGL290	Gm02	92.42	1312	0	5519418	5520367	Unknown	Glyma02g06880.1	protein kinase family protein
PvRGL290	Gm16	90.99	1211	0	30046016	30046970		Glyma16g25900.2	protein kinase family protein
PvRGL291	Gm09	88.92	379	7e-103	41337151	41336809	Unknown	Glyma09g35140.1	leucine-rich repeat transmembrane protein kinase, putative
PvRGL291	Gm01	88.63	371	2e-100	48046598	48046256		Glyma01g35560.1	leucine-rich repeat transmembrane protein kinase, putative
PvRGL292	Gm04	91.69	773	0	2747268	2747857	Pv9	Glyma04g03750.1	protein kinase family protein
PvRGL292	Gm06	89.07	624	1e-176	2688131	2688697		Glyma06g03830.1	protein kinase family protein
PvRGL293	Gm18	85.55	220	4e-55	59856755	59857017	Pv8	Glyma18g50840.1	AtRLP13 (Receptor Like Protein 13); protein binding
PvRGL293	Gm07	83.88	192	1e-46	17006038	17005766		Glyma07g17290.1	protein binding
PvRGL294	Gm12	84.53	402	5e-110	14825829	14825288	Pv11	Glyma12g15860.2	disease resistance protein (TIR-NBS-LRR class), putative
PvRGL294	Gm06	89.47	218	2e-54	46067422	46067233		Glyma06g42730.1	disease resistance protein (TIR-NBS-LRR class), putative
PvRGL295	Gm09	90.67	946	0	35958207	35957447	Unknown	Glyma09g29000.1	leucine-rich repeat family protein / protein kinase family protein
PvRGL295	Gm16	89.36	866	0	36459091	36458331		Glyma16g33580.1	leucine-rich repeat family protein / protein kinase family protein
PvRGL296	Gm05	93.62	343	4e-92	35125874	35125643	Unknown	Glyma05g29530.2	RKF1 (RECEPTOR-LIKE KINASE IN FLOWERS 1); ATP binding / kinase/ protein serine/threonine kinase/ receptor signaling protein serine/threonine kinase
PvRGL296	Gm02	92.06	289	5e-76	16297196	16297409		N/A
PvRGL297	Gm02	89.83	404	1e-110	51426221	51426564	Unknown	Glyma02g48030.1	BSK1 (BR-SIGNALING KINASE 1); ATP binding / binding / kinase/ protein kinase/ protein tyrosine kinase
PvRGL297	Gm14	89.46	381	2e-103	256842	256511		Glyma14g00540.1	BSK1 (BR-SIGNALING KINASE 1); ATP binding / binding / kinase/ protein kinase/ protein tyrosine kinase
PvRGL298	No hits						Unknown	N/A
PvRGL298	No hits							N/A
PvRGL299	Gm01	90.69	839	0	1020763	1021439	Unknown	Glyma01g01400.1	RPM1 (RESISTANCE TO P. SYRINGAE PV MACULICOLA 1); nucleotide binding / protein binding
PvRGL299	Gm09	88.33	712	0	40764690	40764014		Glyma09g34380.1	RPM1 (RESISTANCE TO P. SYRINGAE PV MACULICOLA 1); nucleotide binding / protein binding
PvRGL300	Gm16	84.96	400	2e-109	32810059	32810605	Unknown	Glyma16g28700.1	AtRLP15 (Receptor Like Protein 15); protein binding
PvRGL300	Gm09	83.59	383	4e-104	28475809	28476383		Glyma09g23120.1	leucine-rich repeat transmembrane protein kinase, putative
PvRGL301	Gm14	93.05	432	5e-119	48722132	48721831	Pv8	Glyma14g39690.1	protein kinase family protein
PvRGL301	Gm02	91.47	383	4e-104	46486715	46486423		Glyma02g41340.1	protein kinase family protein
PvRGL302	Gm11	85.55	278	2e-72	10579606	10579254	Pv11	Glyma11g14820.2	APK1A; kinase/ protein serine/threonine kinase
PvRGL302	Gm12	86.44	254	2e-65	4609098	4608804		Glyma12g06760.1	APK1B; ATP binding / kinase/ protein kinase/ protein serine/threonine kinase/ protein tyrosine kinase
PvRGL303	Gm07	90.68	494	2e-137	3245948	3246344	Pv10	Glyma07g04460.1	protein kinase, putative
PvRGL303	Gm16	90.1	472	6e-131	713558	713951		Glyma16g01050.1	protein kinase, putative
PvRGL304	Gm10	89.61	89.7	6e-16	47454297	47454373	Pv7	Glyma10g39870.1	CRK10 (CYSTEINE-RICH RLK10); ATP binding / kinase/ protein kinase/ protein serine/threonine kinase/ protein tyrosine kinase
PvRGL304	Gm20	88.75	87.7	3e-15	36824718	36824639		Glyma20g27690.1	protein kinase family protein
PvRGL305	Gm17	94.47	335	7e-90	40463272	40463488	Pv1	Glyma17g36510.2	protein kinase family protein
PvRGL305	Gm14	93.21	315	6e-84	6597088	6597308		Glyma14g08600.1	protein kinase family protein
PvRGL306	Gm16	95.85	438	6e-121	35774602	35774338	Unknown	Glyma16g32600.3	protein kinase, putative
PvRGL306	Gm09	95.47	430	1e-118	34454661	34454397		Glyma09g27600.1	protein kinase, putative
PvRGL307	Gm16	80.72	101	2e-19	10370851	10370629	Unknown	Glyma16g10290.1	disease resistance protein (TIR-NBS-LRR class), putative
PvRGL307	Gm12	80.08	97.6	3e-18	39832309	39832549		Glyma12g36790.1	disease resistance protein (TIR-NBS-LRR class), putative
PvRGL308	Gm17	94.33	216	4e-54	38715428	38715568	Pv1	Glyma17g34730.1	protein kinase family protein
PvRGL308	Gm14	93.85	194	2e-47	8990084	8989955		Glyma14g10790.1	protein kinase family protein
PvRGL309	Gm08	88.45	702	0	6018555	6019212	Pv2	Glyma08g08380.1	PGIP2 (POLYGALACTURONASE INHIBITING PROTEIN 2); protein binding
PvRGL309	Gm05	85.93	172	6e-41	31499954	31500152		Glyma05g25340.1	PGIP1 (POLYGALACTURONASE INHIBITING PROTEIN 1); protein binding
PvRGL310	Gm19	92.16	357	2e-96	44581553	44581286	Pv1	Glyma19g37430.1	leucine-rich repeat transmembrane protein kinase, putative
PvRGL310	Gm03	91.42	341	1e-91	42073213	42072946		Glyma03g34750.1	leucine-rich repeat transmembrane protein kinase, putative
PvRGL311	Gm13	95.31	343	2e-92	34467559	34467771	Pv6	N/A
PvRGL311	Gm15	93.53	341	9e-92	4941985	4941754		Glyma15g07090.1	B120; ATP binding / protein kinase/ protein serine/threonine kinase/ sugar binding
PvRGL312	Gm11	90.19	319	4e-85	22139111	22139375	Pv6	Glyma11g24410.1	CRCK1 (CALMODULIN-BINDING RECEPTOR-LIKE CYTOPLASMIC KINASE 1); ATP binding / kinase/ protein kinase/ protein serine/threonine kinase
PvRGL312	Gm18	88.42	299	3e-79	5829282	5828998		Glyma18g07140.1	CRCK1 (CALMODULIN-BINDING RECEPTOR-LIKE CYTOPLASMIC KINASE 1); ATP binding / kinase/ protein kinase/ protein serine/threonine kinase
PvRGL313	Gm18	92.25	971	0	57896717	57897426	Pv8	Glyma18g48560.1	kinase
PvRGL313	Gm09	85.65	188	1e-45	43417951	43417729		Glyma09g37900.1	kinase
PvRGL314	Gm18	92.44	238	3e-61	44890828	44890657	Pv8	Glyma18g37650.1	protein kinase family protein
PvRGL314	Gm08	91.86	230	7e-59	45944998	45944827		Glyma08g47010.1	protein kinase family protein
PvRGL315	Gm13	91.78	779	0	11573684	11574267	Unknown	Glyma13g10000.1	protein kinase family protein
PvRGL315	Gm08	85.58	87.7	2e-15	15082188	15082291		Glyma08g20010.2	protein kinase family protein
PvRGL316	No hits						Unknown	N/A
PvRGL316	No hits							N/A
PvRGL317	Gm06	80.72	214	2e-65	44719586	44720038	Pv11	Glyma06g41430.1	disease resistance protein (TIR-NBS-LRR class), putative
PvRGL317	Gm12	80.39	184	1e-44	16390344	16389890		Glyma12g16790.1	disease resistance protein (TIR-NBS-LRR class), putative
PvRGL318	Gm08	91.3	268	1e-69	19848170	19848376	Unknown	Glyma08g25560.1	protein kinase family protein
PvRGL318	Gm15	89.9	234	2e-59	30009512	30009315		Glyma15g27610.1	protein kinase family protein
PvRGL319	Gm14	87.73	165	1e-38	6001167	6001329	Unknown	Glyma14g07940.1	DFR (DIHYDROFLAVONOL 4-REDUCTASE); dihydrokaempferol 4-reductase
PvRGL319	Gm02	86.67	153	5e-35	17173219	17173055		Glyma02g18380.3	DFR (DIHYDROFLAVONOL 4-REDUCTASE); dihydrokaempferol 4-reductase
PvRGL320	Gm01	90.2	416	2e-114	48424071	48423725	Unknown	Glyma01g35980.1	lectin protein kinase family protein
PvRGL320	Gm11	88.16	396	2e-108	6742090	6742469		Glyma11g09450.1	lectin protein kinase family protein
PvRGL321	Gm18	89.93	168	9e-40	8109513	8109365	Pv6	Glyma18g09710.1	disease resistance protein (CC-NBS class), putative
PvRGL321	Gm08	84.5	91.7	2e-16	42735735	42735607		N/A
PvRGL322	Gm18	83.04	214	2e-53	59857019	59856684	Pv8	Glyma18g42200.1	AtRLP15 (Receptor Like Protein 15); protein binding
PvRGL322	Gm07	82.28	192	7e-47	17005719	17006051		Glyma07g17350.1	AtRLP15 (Receptor Like Protein 15); protein binding
PvRGL323	Gm18	94.94	375	9e-102	22163014	22162778	Unknown	Glyma18g20470.1	protein kinase family protein
PvRGL323	Gm08	92.83	329	5e-88	38583424	38583658		Glyma08g39160.1	protein kinase family protein
PvRGL324	Gm02	89.76	803	0	11778041	11778753	Pv3	Glyma02g13460.1	FER (FERONIA); kinase/ protein kinase
PvRGL324	Gm01	87.33	472	5e-131	9502339	9502864		N/A
PvRGL325	Gm13	90.55	466	3e-129	20873685	20874065	Pv3	Glyma13g17050.1	protein kinase, putative
PvRGL325	Gm17	90.96	448	8e-124	3988380	3988027		Glyma17g05660.1	protein kinase, putative
PvRGL326	Gm13	89.78	321	1e-85	35757215	35756942	Unknown	Glyma13g34100.1	leucine-rich repeat family protein / protein kinase family protein
PvRGL326	Gm06	85.04	196	5e-48	31885046	31884793		Glyma06g37520.1	leucine-rich repeat transmembrane protein kinase, putative
PvRGL327	Gm05	88.93	278	2e-72	35831866	35831605	Unknown	Glyma05g30450.1	leucine-rich repeat transmembrane protein kinase, putative
PvRGL327	Gm08	86.84	238	1e-60	9931200	9931465		Glyma08g13580.1	leucine-rich repeat transmembrane protein kinase, putative
PvRGL328	Gm15	82.15	260	3e-67	40796401	40796862	Unknown	Glyma15g35920.1	disease resistance protein (NBS-LRR class), putative
PvRGL328	Gm13	84.19	208	1e-51	29155764	29156051		Glyma13g25920.1	disease resistance protein (NBS-LRR class), putative
PvRGL329	Gm06	91.55	280	4e-73	43831866	43832078	Unknown	Glyma06g40670.1	ATP binding / protein kinase/ protein serine/threonine kinase/ protein tyrosine kinase/ sugar binding
PvRGL329	Gm09	86.6	178	1e-42	17273174	17273367		Glyma09g15090.1	ARK3 (A. THALIANA RECEPTOR KINASE 3); kinase/ transmembrane receptor protein serine/threonine kinase
PvRGL330	Gm11	90.8	965	0	11131028	11130248	Pv11	Glyma11g15490.1	protein kinase, putative
PvRGL330	Gm12	92.64	950	0	5617305	5617983		Glyma12g07960.1	protein kinase, putative
PvRGL331	No hits						Unknown	N/A
PvRGL331	No hits							N/A
PvRGL332	Gm10	88.46	359	6e-97	47532870	47533207	Pv7	Glyma10g39980.1	protein kinase family protein
PvRGL332	Gm20	86.39	293	3e-77	36612978	36612641		Glyma20g27410.1	protein kinase family protein
PvRGL333	Gm03	89.86	981	0	38475456	38476293	Pv1	Glyma03g30530.1	RKF3 (RECEPTOR-LIKE KINASE IN IN FLOWERS 3); kinase/ receptor signaling protein serine/threonine kinase
PvRGL333	Gm19	89.74	973	0	41075556	41076393		Glyma19g33450.1	RKF3 (RECEPTOR-LIKE KINASE IN IN FLOWERS 3); kinase/ receptor signaling protein serine/threonine kinase
PvRGL334	Gm17	93.55	547	1e-153	38331438	38331809	Pv1	Glyma17g34380.2	ER (ERECTA); transmembrane receptor protein kinase
PvRGL334	Gm14	93.53	545	4e-153	9607019	9606649		Glyma14g11220.1	ER (ERECTA); transmembrane receptor protein kinase
PvRGL335	Gm08	99.34	293	3e-77	20186058	20186209	Unknown	Glyma08g25780.1	protein kinase family protein
PvRGL335	Gm15	98.03	278	2e-72	31166078	31165927		Glyma15g28430.2	protein kinase family protein
PvRGL336	Gm12	93.49	428	8e-118	14157879	14157588	Pv11	Glyma12g15370.1	protein kinase family protein
PvRGL336	Gm06	92.07	392	4e-107	46282372	46282661		Glyma06g42990.1	protein kinase family protein
PvRGL337	Gm07	91.83	856	0	15951308	15950660	Pv8	Glyma07g16260.1	RLK (receptor lectin kinase); kinase
PvRGL337	Gm18	91.08	811	0	48840741	48840092		Glyma18g40290.1	RLK (receptor lectin kinase); kinase
PvRGL338	Gm08	92.06	749	0	4688889	4688325	Pv2	Glyma08g06550.1	S-locus protein kinase, putative
PvRGL338	Gm07	89.1	613	2e-173	35738976	35739535		Glyma07g30770.1	S-locus protein kinase, putative
PvRGL339	Gm15	82.54	287	2e-75	47543110	47542630	Pv5	Glyma15g40540.1	disease resistance family protein
PvRGL339	Gm20	85.41	232	9e-59	40059291	40059571		Glyma20g31370.1	GSO1 (GASSHO1); ATP binding / protein binding / protein kinase/ protein serine/threonine kinase/ protein tyrosine kinase
PvRGL340	Gm20	82.92	478	9e-133	34969067	34968307	Pv7	Glyma20g25240.1	protein kinase, putative
PvRGL340	Gm10	82.2	446	3e-123	48809976	48810756		Glyma10g41820.1	receptor serine/threonine kinase, putative
PvRGL341	Gm18	91.96	502	5e-140	59597159	59597531	Pv8	Glyma18g50460.1	disease resistance protein (CC-NBS-LRR class), putative
PvRGL341	Gm08	90.22	444	9e-123	21593433	21593800		Glyma08g27250.1	disease resistance protein (CC-NBS-LRR class), putative
PvRGL342	Gm13	88.43	367	1e-99	6761070	6761432	Pv4	N/A
PvRGL342	Gm19	89.74	228	8e-58	4181221	4181027		N/A
PvRGL343	Gm06	85.8	278	2e-72	42979183	42979506	Pv11	Glyma06g39930.1	ARK3 (A. THALIANA RECEPTOR KINASE 3); kinase/ transmembrane receptor protein serine/threonine kinase
PvRGL343	Gm12	86.92	224	2e-56	23402600	23402836		Glyma12g21640.1	ARK3 (A. THALIANA RECEPTOR KINASE 3); kinase/ transmembrane receptor protein serine/threonine kinase
PvRGL344	Gm17	89.74	706	0	38070787	38071390	Pv1	Glyma17g34190.1	lectin protein kinase, putative
PvRGL344	Gm14	90.75	702	0	10026472	10027033		Glyma14g11530.1	lectin protein kinase, putative
PvRGL345	Gm14	88.42	892	0	6146653	6147490	Pv1	Glyma14g08120.1	leucine-rich repeat transmembrane protein kinase, putative
PvRGL345	Gm17	87.59	839	0	40829814	40828983		Glyma17g36910.1	leucine-rich repeat transmembrane protein kinase, putative
PvRGL346	Gm17	92.01	1015	0	4285467	4284717	Pv3	Glyma17g06070.1	ATP binding / kinase/ protein kinase/ protein serine/threonine kinase/ ubiquitin-protein ligase
PvRGL346	Gm13	89.54	577	1e-162	20526510	20527006		Glyma13g16600.1	protein kinase family protein
PvRGL347	Gm07	86.71	381	1e-103	19075054	19074641	Unknown	Glyma07g19180.1	leucine-rich repeat transmembrane protein kinase, putative
PvRGL347	Gm09	89.71	79.8	7e-13	41336941	41336874		Glyma09g35140.1	leucine-rich repeat transmembrane protein kinase, putative
PvRGL348	Gm20	93	367	2e-99	2510114	2509858	Unknown	Glyma20g02860.1	cyclin family protein
PvRGL348	Gm07	89.54	355	9e-96	40129292	40128993		Glyma07g35010.1	cyclin family protein
PvRGL349	Gm08	87.25	658	0	9930145	9930830	Unknown	Glyma08g13570.1	leucine-rich repeat transmembrane protein kinase, putative
PvRGL349	Gm05	88.01	599	4e-169	35832961	35832374		Glyma05g30450.1	leucine-rich repeat transmembrane protein kinase, putative
PvRGL350	Gm08	94.56	228	1e-57	16317218	16317364	Pv10	Glyma08g21470.1	protein kinase family protein / peptidoglycan-binding LysM domain-containing protein
PvRGL350	Gm07	93.88	220	3e-55	1210495	1210641		Glyma07g01810.1	protein kinase family protein / peptidoglycan-binding LysM domain-containing protein
PvRGL351	Gm02	93.75	1310	0	41976426	41977321	Pv3	Glyma02g36490.1	leucine-rich repeat transmembrane protein kinase, putative
PvRGL351	Gm17	93.42	1287	0	6062987	6062092		Glyma17g08190.1	leucine-rich repeat transmembrane protein kinase, putative
PvRGL352	Gm10	85.06	571	8e-161	45282340	45283055	Pv7	Glyma10g37260.1	disease resistance family protein
PvRGL352	Gm15	84.07	325	8e-87	15049227	15048776		Glyma15g18330.1	disease resistance family protein
PvRGL353	Gm13	80.79	139	1e-30	29445718	29446019	Unknown	Glyma13g26230.1	disease resistance protein (NBS-LRR class), putative
PvRGL353	Gm06	93.1	83.8	5e-14	42535168	42535225		Glyma06g39720.1	disease resistance protein (NBS-LRR class), putative
PvRGL354	Gm18	86.67	500	2e-139	61010553	61010014	Pv8	Glyma18g52400.1	ATP binding
PvRGL354	No hits							N/A
PvRGL355	Gm17	91.46	573	4e-161	13577739	13577296	Pv3	Glyma17g16780.1	BAM1 (BARELY ANY MERISTEM 1); ATP binding / kinase/ protein serine/threonine kinase
PvRGL355	Gm05	90.34	533	3e-149	28878112	28878555		Glyma05g23260.1	BAM1 (BARELY ANY MERISTEM 1); ATP binding / kinase/ protein serine/threonine kinase
PvRGL356	Gm06	88.1	795	0	2035243	2034479	Unknown	Glyma06g02930.1	leucine-rich repeat family protein / protein kinase family protein
PvRGL356	Gm04	87.45	755	0	2108199	2107435		Glyma04g02920.1	leucine-rich repeat family protein / protein kinase family protein
PvRGL357	Gm02	82.3	206	4e-51	35240798	35240443	Unknown	Glyma02g32030.1	disease resistance protein (NBS-LRR class), putative
PvRGL357	Gm10	83.82	186	4e-45	27754626	27754897		N/A
PvRGL358	Gm06	88.1	795	0	2035243	2034479	Unknown	Glyma06g02930.1	leucine-rich repeat family protein / protein kinase family protein
PvRGL358	Gm04	87.45	755	0	2108199	2107435		Glyma04g02920.1	leucine-rich repeat family protein / protein kinase family protein
PvRGL359	Gm12	93	414	1e-113	36261586	36263362	Pv5	Glyma12g32880.1	SRF3 (STRUBBELIG-RECEPTOR FAMILY 3); ATP binding / kinase/ protein serine/threonine kinase
PvRGL359	Gm13	93	398	1e-109	38641732	38643485		Glyma13g37580.1	SRF3 (STRUBBELIG-RECEPTOR FAMILY 3); ATP binding / kinase/ protein serine/threonine kinase
PvRGL360	Gm17	91	222	8e-56	40923389	40923556	Pv1	Glyma17g37060.1	DFR (DIHYDROFLAVONOL 4-REDUCTASE); dihydrokaempferol 4-reductase
PvRGL360	Gm14	92	212	8e-53	6001162	6003255		Glyma14g07940.1	DFR (DIHYDROFLAVONOL 4-REDUCTASE); dihydrokaempferol 4-reductase
PvRGL361	Gm13	84	323	3e-86	67211761	6722179	Unknown	Glyma13g06630.1	FER (FERONIA); kinase/ protein kinase
PvRGL361	Gm19	85	131	2e-28	4239165	4239559		Glyma19g04140.1	FER (FERONIA); kinase/ protein kinase
PvRGL362	Gm13	85	337	2e-90	41885677	41886094	Pv5	Glyma13g41650.1	leucine-rich repeat family protein
PvRGL362	No hits							N/A
PvRGL363	Gm20	87.62	202	2e-50	45699918	45700126	Unknown	Glyma20g37960.1	AtATG18a
PvRGL363	Gm10	86.19	190	7e-47	38192723	38192521		Glyma10g29320.1	AtATG18a
PvRGL364	Gm17	88.02	172	3e-41	2804362	2804196	Unknown	Glyma17g04190.1	RPS1 (RIBOSOMAL PROTEIN S1); RNA binding / structural constituent of ribosome
PvRGL364	Gm07	88.62	172	3e-41	41414935	41414770		Glyma07g36380.1	RPS1 (RIBOSOMAL PROTEIN S1); RNA binding / structural constituent of ribosome
PvRGL365	Gm08	89.2	365	7e-99	3789716	3790039	Pv2	Glyma08g05340.1	TMK1 (TRANSMEMBRANE KINASE 1); transmembrane receptor protein serine/threonine kinase
PvRGL365	Gm07	81.99	178	8e-43	30393542	30393863		Glyma07g27390.1	TMK1 (TRANSMEMBRANE KINASE 1); transmembrane receptor protein serine/threonine kinase
Unknown	128
Pv1	35
Pv2	15
Pv3	26
Pv4	9
Pv5	21
Pv6	15
Pv7	22
Pv8	41
Pv9	15
Pv10	17
Pv11	21
	365
